# Supplementary material for: Crystal structure of bis­(1-hexyl-N,N-di­methyl­pyridinium) bis­(maleo­nitrile­dithiol­ato)nickelate(II)
Source: Acta Crystallogr E Crystallogr Commun. 2016 Jul 26;72(Pt 8):1197–200. doi: 10.1107/S2056989016011191 (PMC4971872; doi:10.1107/S2056989016011191)
Supplement: Supplementary file 1 [file e-72-01197-sup1.cif]

##############################################################################
#                                                                            #
# This CIF contains the data in a paper accepted for publication in          #
# Acta Crystallographica Section E. It conforms to the requirements of       #
# Notes for Authors for Acta Crystallographica Section E, and has been       #
# peer reviewed under the auspices of the IUCr Commission on Journals.       #
#                                                                            #
# Full details of the Crystallographic Information File format               #
# are given in the paper "The Crystallographic Information File (CIF):       #
# a New Standard Archive File for Crystallography" by S. R. Hall, F. H.      #
# Allen and I. D. Brown [Acta Cryst. (1991), A47, 655-685].                  #
#                                                                            #
# The current version of the core CIF dictionary is obtainable from          #
# ftp://ftp.iucr.org/pub/cif_core.dic.                                       #
#                                                                            #
# Software is freely available for graphical display of the structure(s)     #
# in this CIF. For information consult the CIF software page                 #
# http://www.iucr.org/resources/cif/software.                                #
#                                                                            #
# This file may be used for bona fide research purposes within the           #
# scientific community so long as proper attribution is given to the journal # 
# article from which it was obtained.                                        #
#                                                                            #
##############################################################################
data_global
_audit_creation_method     'from SHELXL97 CIF and IUCr SHELXL97-template'
_journal_date_recd_electronic     2016-06-06
_journal_date_accepted     2016-07-09
_journal_name_full     'Acta Crystallographica, Section E'
_journal_year     2016
_journal_volume     72
_journal_issue      8
_journal_page_first     1197
_journal_page_last     1200
_journal_paper_category     GM
_journal_paper_doi     10.1107/S2056989016011191
_journal_coeditor_code     ZS2364
_publ_contact_author_name     'Shan-Shan Yu'
_publ_contact_author_address
;
College of Environmental Science,
Nanjing Xiaozhuang College,
Nanjing  211171,
People's Republic of China
;
_publ_contact_author_email     'yushanshan_2005@163.com'
_publ_contact_author_fax     '86 25 83587820'
_publ_contact_author_phone     '86 25 83587820'
_publ_section_title
;
Crystal structure of bis(1-hexyl-<i>N</i>,<i>N</i>-dimethylpyridinium)
bis(maleonitriledithiolato)nickelate(II)
;
loop_
    _publ_author_name
    _publ_author_address
    'Shan-Shan Yu'
;
   Department of Environmental Science,
   Nanjing Xiaozhuang College,
   Nanjing 211171,
   People's Republic of China
Huabao Food Flavor & Fragrance (Shanghai) Co., Ltd
Shanghai, 201821, People's Republic of China
;
    'Hui Zhang'
;
   Department of Environmental Science,
   Nanjing Xiaozhuang College,
   Nanjing 211171,
   People's Republic of China
Huabao Food Flavor & Fragrance (Shanghai) Co., Ltd
Shanghai, 201821, People's Republic of China
;
_publ_section_synopsis
;
In the title salt, the1-hexyl-<i>N</i>,<i>N</i>-dimethylpyridinium cations
possess an extended chain conformation, while the
bis(maleonitriledithiolato)nicklate(II) complex anion has a square-planar
NiS~4~ geometry comprising four S-donor atoms from two bidentate chelate
comprising maleonitriledithiolate ligands, with the Ni^2+^ cation lying on a
crystallographic mirror plane. The crystal has a layered structure consisting
of alternating cations and anions.
;
data_I
_audit_creation_method     SHELXL-97
_database_code_depnum_ccdc_archive     'CCDC 1491765'
_chemical_name_systematic     ?
_chemical_name_common
;
Bis(1-hexyl-<i>N</i>,<i>N</i>-dimethylpyridinium)
bis(maleonitriledithiolato)nickelate(II)
;
_chemical_formula_moiety     '2(C13 H23 N2 +), C8 N4 Ni S4 2-'
_chemical_formula_sum     'C34 H46 N8 Ni S4'
_chemical_formula_iupac     '(C13 H23 N2)2 [Ni (C4 N2 S2)2]'
_chemical_formula_weight     753.72
_chemical_melting_point     ?
_symmetry_cell_setting     monoclinic
_symmetry_space_group_name_H-M     'P 21/c'
_symmetry_space_group_name_Hall     '-P 2ybc'
loop_
    _symmetry_equiv_pos_as_xyz
    'x, y, z'
    '-x, y+1/2, -z+1/2'
    '-x, -y, -z'
    'x, -y-1/2, z-1/2'
_cell_length_a     14.241(2)
_cell_length_b     8.7129(14)
_cell_length_c     16.393(3)
_cell_angle_alpha     90.00
_cell_angle_beta     102.560(2)
_cell_angle_gamma     90.00
_cell_volume     1985.4(6)
_cell_formula_units_Z     2
_cell_measurement_reflns_used     773
_cell_measurement_theta_min     2.608
_cell_measurement_theta_max     21.238
_cell_measurement_temperature     296(2)
_exptl_crystal_description     prism
_exptl_crystal_colour     red
_exptl_crystal_size_max     0.40
_exptl_crystal_size_mid     0.20
_exptl_crystal_size_min     0.20
_exptl_crystal_density_diffrn     1.261
_exptl_crystal_density_meas     ?
_exptl_crystal_density_method     'not measured'
_exptl_crystal_F_000     796
_exptl_absorpt_coefficient_mu     0.733
_exptl_absorpt_correction_type     multi-scan
_exptl_absorpt_process_details
;
(SADABS; Bruker, 2000)
;
_exptl_absorpt_correction_T_min     0.811
_exptl_absorpt_correction_T_max     0.903
_exptl_special_details
;
;
_diffrn_ambient_temperature     296(2)
_diffrn_radiation_type     MoK\a
_diffrn_radiation_wavelength     0.71073
_diffrn_radiation_source     'fine-focus sealed tube'
_diffrn_radiation_monochromator     graphite
_diffrn_measurement_device_type     'Bruker SMART CCD area-detector'
_diffrn_measurement_method     'phi and omega scans'
_diffrn_detector_area_resol_mean     ?
_diffrn_reflns_number     16992
_diffrn_reflns_av_R_equivalents     0.0648
_diffrn_reflns_av_sigmaI/netI     0.0601
_diffrn_reflns_theta_min     1.46
_diffrn_reflns_theta_max     27.54
_diffrn_reflns_theta_full     27.54
_diffrn_measured_fraction_theta_max     0.993
_diffrn_measured_fraction_theta_full     0.993
_diffrn_reflns_limit_h_min     -18
_diffrn_reflns_limit_h_max     17
_diffrn_reflns_limit_k_min     -11
_diffrn_reflns_limit_k_max     11
_diffrn_reflns_limit_l_min     -21
_diffrn_reflns_limit_l_max     20
_diffrn_standards_number     0
_diffrn_standards_interval_count     .
_diffrn_standards_interval_time     .
_diffrn_standards_decay_%     ?
_refine_special_details
;
 Refinement of F^2^ against ALL reflections.  The weighted R-factor wR and
 goodness of fit S are based on F^2^, conventional R-factors R are based
 on F, with F set to zero for negative F^2^. The threshold expression of
 F^2^ > 2sigma(F^2^) is used only for calculating R-factors(gt) etc. and is
 not relevant to the choice of reflections for refinement.  R-factors based
 on F^2^ are statistically about twice as large as those based on F, and R-
 factors based on ALL data will be even larger.
;
_reflns_number_total     4553
_reflns_number_gt     2772
_reflns_threshold_expression     'I >2\s(I)'
_refine_ls_structure_factor_coef     Fsqd
_refine_ls_matrix_type     full
_refine_ls_R_factor_all     0.0829
_refine_ls_R_factor_gt     0.0467
_refine_ls_wR_factor_gt     0.1147
_refine_ls_wR_factor_ref     0.1423
_refine_ls_goodness_of_fit_ref     0.996
_refine_ls_restrained_S_all     0.996
_refine_ls_number_reflns     4553
_refine_ls_number_parameters     217
_refine_ls_number_restraints     0
_refine_ls_hydrogen_treatment     constr
_refine_ls_weighting_scheme     calc
_refine_ls_weighting_details
                 'calc w=1/[\s^2^(Fo^2^)+(0.0734P)^2^] where P=(Fo^2^+2Fc^2^)/3'
_atom_sites_solution_hydrogens     geom
_atom_sites_solution_primary     direct
_atom_sites_solution_secondary     difmap
_refine_ls_shift/su_max     0.000
_refine_ls_shift/su_mean     0.000
_refine_diff_density_max     0.283
_refine_diff_density_min     -0.472
_refine_ls_extinction_method     none
_refine_ls_extinction_coef     ?
loop_
    _atom_type_symbol
    _atom_type_description
    _atom_type_scat_dispersion_real
    _atom_type_scat_dispersion_imag
    _atom_type_scat_source
    'C' 'C' 0.0033 0.0016
                         'International Tables Vol C Tables 4.2.6.8 and 6.1.1.4'
    'H' 'H' 0.0000 0.0000
                         'International Tables Vol C Tables 4.2.6.8 and 6.1.1.4'
    'N' 'N' 0.0061 0.0033
                         'International Tables Vol C Tables 4.2.6.8 and 6.1.1.4'
    'S' 'S' 0.1246 0.1234
                         'International Tables Vol C Tables 4.2.6.8 and 6.1.1.4'
    'Ni' 'Ni' 0.3393 1.1124
                         'International Tables Vol C Tables 4.2.6.8 and 6.1.1.4'
_computing_data_collection
;
SMART (Bruker, 2000)
;
_computing_cell_refinement
;
SMART (Bruker, 2000)
;
_computing_data_reduction
;
SAINT (Bruker, 2000)
;
_computing_structure_solution
;
SHELXS97 (Sheldrick, 2008)
;
_computing_structure_refinement
;
SHELXL97 (Sheldrick, 2008)
;
_computing_molecular_graphics
;
SHELXTL (Sheldrick, 2008)
;
_computing_publication_material
;
SHELXTL (Sheldrick, 2008)
;
loop_
    _atom_site_type_symbol
    _atom_site_label
    _atom_site_fract_x
    _atom_site_fract_y
    _atom_site_fract_z
    _atom_site_U_iso_or_equiv
    _atom_site_adp_type
    _atom_site_calc_flag
    _atom_site_refinement_flags
    _atom_site_occupancy
    _atom_site_symmetry_multiplicity
    _atom_site_disorder_assembly
    _atom_site_disorder_group
    Ni Ni1 0.5000 0.0000 0.0000 0.05898(18) Uani d S 1 2 . .
    S S1 0.54081(6) 0.24019(9) 0.02097(5) 0.0763(2) Uani d . 1 1 . .
    S S2 0.64932(5) -0.07007(9) 0.01137(5) 0.0720(2) Uani d . 1 1 . .
    N N1 0.7570(3) 0.4849(4) 0.0913(2) 0.1208(12) Uani d . 1 1 . .
    N N2 0.8973(2) 0.0748(5) 0.0871(2) 0.1362(13) Uani d . 1 1 . .
    N N3 0.55955(17) 0.9719(2) 0.27888(15) 0.0658(6) Uani d . 1 1 . .
    N N4 0.83752(17) 0.8050(3) 0.34593(14) 0.0743(6) Uani d . 1 1 . .
    C C1 0.7170(3) 0.3720(4) 0.07145(18) 0.0856(9) Uani d . 1 1 . .
    C C2 0.6657(2) 0.2325(3) 0.04658(16) 0.0705(7) Uani d . 1 1 . .
    C C3 0.7121(2) 0.0976(4) 0.04262(16) 0.0689(7) Uani d . 1 1 . .
    C C4 0.8156(3) 0.0868(4) 0.0665(2) 0.0921(10) Uani d . 1 1 . .
    C C5 0.0487(3) 0.6987(5) 0.1394(3) 0.1196(13) Uani d . 1 1 . .
    H H5A 0.0644 0.6439 0.0933 0.179 Uiso calc R 1 1 . .
    H H5B -0.0169 0.7329 0.1244 0.179 Uiso calc R 1 1 . .
    H H5C 0.0568 0.6322 0.1871 0.179 Uiso calc R 1 1 . .
    C C6 0.1144(2) 0.8359(4) 0.1604(2) 0.0938(10) Uani d . 1 1 . .
    H H6A 0.1027 0.9054 0.1130 0.113 Uiso calc R 1 1 . .
    H H6B 0.0982 0.8898 0.2072 0.113 Uiso calc R 1 1 . .
    C C7 0.2197(2) 0.7958(4) 0.1820(2) 0.0845(9) Uani d . 1 1 . .
    H H7A 0.2355 0.7409 0.1353 0.101 Uiso calc R 1 1 . .
    H H7B 0.2312 0.7268 0.2296 0.101 Uiso calc R 1 1 . .
    C C8 0.2867(2) 0.9327(3) 0.20257(19) 0.0748(8) Uani d . 1 1 . .
    H H8A 0.2693 0.9910 0.2475 0.090 Uiso calc R 1 1 . .
    H H8B 0.2785 0.9990 0.1540 0.090 Uiso calc R 1 1 . .
    C C9 0.39199(19) 0.8855(3) 0.22865(18) 0.0716(7) Uani d . 1 1 . .
    H H9A 0.3997 0.8152 0.2756 0.086 Uiso calc R 1 1 . .
    H H9B 0.4103 0.8316 0.1827 0.086 Uiso calc R 1 1 . .
    C C10 0.4579(2) 1.0208(3) 0.2530(2) 0.0779(8) Uani d . 1 1 . .
    H H10A 0.4510 1.0907 0.2060 0.093 Uiso calc R 1 1 . .
    H H10B 0.4395 1.0754 0.2987 0.093 Uiso calc R 1 1 . .
    C C11 0.6025(2) 0.9523(3) 0.36010(17) 0.0683(7) Uani d . 1 1 . .
    H H11 0.5689 0.9780 0.4008 0.082 Uiso calc R 1 1 . .
    C C12 0.6928(2) 0.8963(3) 0.38405(16) 0.0677(7) Uani d . 1 1 . .
    H H12 0.7193 0.8825 0.4406 0.081 Uiso calc R 1 1 . .
    C C13 0.7480(2) 0.8581(3) 0.32450(16) 0.0626(7) Uani d . 1 1 . .
    C C14 0.8852(2) 0.7825(5) 0.4335(2) 0.1024(11) Uani d . 1 1 . .
    H H14A 0.8845 0.8770 0.4635 0.154 Uiso calc R 1 1 . .
    H H14B 0.9505 0.7509 0.4370 0.154 Uiso calc R 1 1 . .
    H H14C 0.8519 0.7048 0.4577 0.154 Uiso calc R 1 1 . .
    C C15 0.8934(2) 0.7713(4) 0.2824(2) 0.0950(10) Uani d . 1 1 . .
    H H15A 0.8617 0.6922 0.2457 0.143 Uiso calc R 1 1 . .
    H H15B 0.9567 0.7374 0.3094 0.143 Uiso calc R 1 1 . .
    H H15C 0.8983 0.8624 0.2506 0.143 Uiso calc R 1 1 . .
    C C16 0.7002(2) 0.8802(3) 0.23995(16) 0.0669(7) Uani d . 1 1 . .
    H H16 0.7318 0.8563 0.1975 0.080 Uiso calc R 1 1 . .
    C C17 0.6098(2) 0.9351(3) 0.22026(17) 0.0706(7) Uani d . 1 1 . .
    H H17 0.5806 0.9484 0.1642 0.085 Uiso calc R 1 1 . .
loop_
    _atom_site_aniso_label
    _atom_site_aniso_U_11
    _atom_site_aniso_U_22
    _atom_site_aniso_U_33
    _atom_site_aniso_U_12
    _atom_site_aniso_U_13
    _atom_site_aniso_U_23
    Ni1 0.0627(3) 0.0692(3) 0.0450(3) 0.0056(2) 0.0115(2) -0.00043(19)
    S1 0.0775(5) 0.0704(4) 0.0804(5) 0.0057(4) 0.0161(4) -0.0003(4)
    S2 0.0666(5) 0.0811(5) 0.0697(4) 0.0073(4) 0.0176(3) -0.0089(4)
    N1 0.154(3) 0.104(2) 0.096(2) -0.047(2) 0.011(2) -0.0003(17)
    N2 0.068(2) 0.163(3) 0.170(4) 0.001(2) 0.008(2) -0.009(3)
    N3 0.0689(15) 0.0638(13) 0.0647(14) 0.0041(11) 0.0145(11) 0.0064(10)
    N4 0.0661(15) 0.0834(16) 0.0719(15) -0.0009(12) 0.0114(12) 0.0088(12)
    C1 0.100(2) 0.095(2) 0.0589(17) -0.018(2) 0.0110(16) 0.0051(16)
    C2 0.0776(19) 0.0844(19) 0.0497(15) -0.0099(16) 0.0145(13) 0.0027(13)
    C3 0.0636(17) 0.094(2) 0.0504(15) -0.0048(15) 0.0156(13) 0.0020(13)
    C4 0.075(2) 0.107(3) 0.093(2) -0.006(2) 0.0149(18) -0.0019(19)
    C5 0.092(3) 0.121(3) 0.138(3) -0.001(2) 0.008(2) -0.024(3)
    C6 0.080(2) 0.093(2) 0.105(2) 0.0158(18) 0.0139(19) -0.0008(19)
    C7 0.078(2) 0.083(2) 0.090(2) 0.0143(17) 0.0131(16) -0.0048(17)
    C8 0.0730(19) 0.0747(17) 0.0780(19) 0.0143(15) 0.0193(15) 0.0096(15)
    C9 0.0698(18) 0.0703(17) 0.0746(18) 0.0099(14) 0.0154(14) 0.0063(14)
    C10 0.073(2) 0.0718(18) 0.088(2) 0.0142(15) 0.0168(17) 0.0060(15)
    C11 0.081(2) 0.0683(16) 0.0592(17) -0.0066(14) 0.0231(15) -0.0001(13)
    C12 0.080(2) 0.0693(16) 0.0517(15) -0.0069(14) 0.0110(13) 0.0076(12)
    C13 0.0690(18) 0.0560(14) 0.0618(16) -0.0084(13) 0.0117(13) 0.0048(12)
    C14 0.083(2) 0.122(3) 0.090(2) 0.008(2) -0.0071(18) 0.019(2)
    C15 0.074(2) 0.100(2) 0.113(3) 0.0033(18) 0.0271(19) 0.007(2)
    C16 0.0720(18) 0.0781(17) 0.0531(15) 0.0012(14) 0.0196(13) 0.0047(12)
    C17 0.078(2) 0.0781(17) 0.0551(15) 0.0001(15) 0.0140(14) 0.0096(13)
_geom_special_details
;
 All esds (except the esd in the dihedral angle between two l.s. planes)
 are estimated using the full covariance matrix.  The cell esds are taken
 into account individually in the estimation of esds in distances, angles
 and torsion angles; correlations between esds in cell parameters are only
 used when they are defined by crystal symmetry.  An approximate (isotropic)
 treatment of cell esds is used for estimating esds involving l.s. planes.
;
loop_
    _geom_bond_atom_site_label_1
    _geom_bond_atom_site_label_2
    _geom_bond_site_symmetry_1
    _geom_bond_site_symmetry_2
    _geom_bond_distance
    _geom_bond_publ_flag
    Ni1 S1 . . 2.1791(9) no
    Ni1 S2 . . 2.1810(8) no
    Ni1 S1 . 3_655 2.1791(9) no
    Ni1 S2 . 3_655 2.1810(8) no
    S1 C2 . . 1.738(3) no
    S2 C3 . . 1.731(3) no
    N1 C1 . . 1.148(5) no
    N2 C4 . . 1.144(5) no
    N3 C10 . . 1.480(4) no
    N3 C11 . . 1.350(4) no
    N3 C17 . . 1.356(4) no
    N4 C14 . . 1.462(4) no
    N4 C15 . . 1.471(4) no
    N4 C13 . . 1.330(4) no
    C1 C2 . . 1.431(5) no
    C2 C3 . . 1.357(4) no
    C3 C4 . . 1.444(5) no
    C5 C6 . . 1.511(6) no
    C6 C7 . . 1.505(4) no
    C7 C8 . . 1.519(4) no
    C8 C9 . . 1.524(4) no
    C9 C10 . . 1.506(4) no
    C11 C12 . . 1.351(4) no
    C12 C13 . . 1.420(4) no
    C13 C16 . . 1.418(4) no
    C16 C17 . . 1.345(4) no
    C5 H5A . . 0.9600 no
    C5 H5B . . 0.9600 no
    C5 H5C . . 0.9600 no
    C6 H6A . . 0.9700 no
    C6 H6B . . 0.9700 no
    C7 H7A . . 0.9700 no
    C7 H7B . . 0.9700 no
    C8 H8A . . 0.9700 no
    C8 H8B . . 0.9700 no
    C9 H9A . . 0.9700 no
    C9 H9B . . 0.9700 no
    C10 H10A . . 0.9700 no
    C10 H10B . . 0.9700 no
    C11 H11 . . 0.9300 no
    C12 H12 . . 0.9300 no
    C14 H14A . . 0.9600 no
    C14 H14B . . 0.9600 no
    C14 H14C . . 0.9600 no
    C15 H15A . . 0.9600 no
    C15 H15B . . 0.9600 no
    C15 H15C . . 0.9600 no
    C16 H16 . . 0.9300 no
    C17 H17 . . 0.9300 no
loop_
    _geom_angle_atom_site_label_1
    _geom_angle_atom_site_label_2
    _geom_angle_atom_site_label_3
    _geom_angle_site_symmetry_1
    _geom_angle_site_symmetry_2
    _geom_angle_site_symmetry_3
    _geom_angle
    _geom_angle_publ_flag
    Ni1 S1 C2 . . . 103.00(9) no
    Ni1 S2 C3 . . . 102.72(11) no
    S1 Ni1 S2 . . . 91.93(3) no
    S1 Ni1 S1 . . 3_655 180.00 no
    S1 Ni1 S2 . . 3_655 88.07(3) no
    S1 Ni1 S2 3_655 . . 88.07(3) no
    S2 Ni1 S2 . . 3_655 180.00 no
    S1 Ni1 S2 3_655 . 3_655 91.93(3) no
    C11 N3 C17 . . . 118.3(2) no
    C10 N3 C11 . . . 121.6(2) no
    C10 N3 C17 . . . 120.0(2) no
    C14 N4 C15 . . . 117.5(2) no
    C13 N4 C14 . . . 121.3(2) no
    C13 N4 C15 . . . 121.2(2) no
    N1 C1 C2 . . . 179.1(4) no
    C1 C2 C3 . . . 121.7(3) no
    S1 C2 C1 . . . 117.9(2) no
    S1 C2 C3 . . . 120.4(2) no
    C2 C3 C4 . . . 121.5(3) no
    S2 C3 C2 . . . 121.3(2) no
    S2 C3 C4 . . . 117.2(3) no
    N2 C4 C3 . . . 177.9(4) no
    C5 C6 C7 . . . 114.0(3) no
    C6 C7 C8 . . . 114.6(3) no
    C7 C8 C9 . . . 112.5(2) no
    C8 C9 C10 . . . 112.4(2) no
    N3 C10 C9 . . . 111.4(2) no
    N3 C11 C12 . . . 122.1(3) no
    C11 C12 C13 . . . 121.3(2) no
    N4 C13 C12 . . . 122.8(2) no
    N4 C13 C16 . . . 122.3(2) no
    C12 C13 C16 . . . 114.9(3) no
    C13 C16 C17 . . . 120.9(3) no
    N3 C17 C16 . . . 122.6(3) no
    C6 C5 H5A . . . 110.00 no
    C6 C5 H5B . . . 109.00 no
    C6 C5 H5C . . . 109.00 no
    H5A C5 H5B . . . 109.00 no
    H5A C5 H5C . . . 109.00 no
    H5B C5 H5C . . . 110.00 no
    C5 C6 H6A . . . 109.00 no
    C5 C6 H6B . . . 109.00 no
    C7 C6 H6A . . . 109.00 no
    C7 C6 H6B . . . 109.00 no
    H6A C6 H6B . . . 108.00 no
    C6 C7 H7A . . . 109.00 no
    C6 C7 H7B . . . 109.00 no
    C8 C7 H7A . . . 109.00 no
    C8 C7 H7B . . . 109.00 no
    H7A C7 H7B . . . 108.00 no
    C7 C8 H8A . . . 109.00 no
    C7 C8 H8B . . . 109.00 no
    C9 C8 H8A . . . 109.00 no
    C9 C8 H8B . . . 109.00 no
    H8A C8 H8B . . . 108.00 no
    C8 C9 H9A . . . 109.00 no
    C8 C9 H9B . . . 109.00 no
    C10 C9 H9A . . . 109.00 no
    C10 C9 H9B . . . 109.00 no
    H9A C9 H9B . . . 108.00 no
    N3 C10 H10A . . . 109.00 no
    N3 C10 H10B . . . 109.00 no
    C9 C10 H10A . . . 109.00 no
    C9 C10 H10B . . . 109.00 no
    H10A C10 H10B . . . 108.00 no
    N3 C11 H11 . . . 119.00 no
    C12 C11 H11 . . . 119.00 no
    C11 C12 H12 . . . 119.00 no
    C13 C12 H12 . . . 119.00 no
    N4 C14 H14A . . . 109.00 no
    N4 C14 H14B . . . 110.00 no
    N4 C14 H14C . . . 110.00 no
    H14A C14 H14B . . . 109.00 no
    H14A C14 H14C . . . 109.00 no
    H14B C14 H14C . . . 109.00 no
    N4 C15 H15A . . . 109.00 no
    N4 C15 H15B . . . 109.00 no
    N4 C15 H15C . . . 109.00 no
    H15A C15 H15B . . . 110.00 no
    H15A C15 H15C . . . 109.00 no
    H15B C15 H15C . . . 109.00 no
    C13 C16 H16 . . . 120.00 no
    C17 C16 H16 . . . 120.00 no
    N3 C17 H17 . . . 119.00 no
    C16 C17 H17 . . . 119.00 no
loop_
    _geom_torsion_atom_site_label_1
    _geom_torsion_atom_site_label_2
    _geom_torsion_atom_site_label_3
    _geom_torsion_atom_site_label_4
    _geom_torsion_site_symmetry_1
    _geom_torsion_site_symmetry_2
    _geom_torsion_site_symmetry_3
    _geom_torsion_site_symmetry_4
    _geom_torsion
    _geom_torsion_publ_flag
    S2 Ni1 S1 C2 . . . . -6.92(10) no
    S2 Ni1 S1 C2 3_655 . . . 173.09(10) no
    S1 Ni1 S2 C3 . . . . 7.10(10) no
    S1 Ni1 S2 C3 3_655 . . . -172.90(10) no
    Ni1 S1 C2 C1 . . . . -174.9(2) no
    Ni1 S1 C2 C3 . . . . 5.3(2) no
    Ni1 S2 C3 C2 . . . . -6.1(2) no
    Ni1 S2 C3 C4 . . . . 172.2(2) no
    C17 N3 C11 C12 . . . . -0.6(4) no
    C10 N3 C17 C16 . . . . -175.5(2) no
    C11 N3 C17 C16 . . . . 0.0(4) no
    C10 N3 C11 C12 . . . . 174.8(2) no
    C11 N3 C10 C9 . . . . -96.8(3) no
    C17 N3 C10 C9 . . . . 78.5(3) no
    C14 N4 C13 C12 . . . . 0.0(4) no
    C15 N4 C13 C16 . . . . 2.2(4) no
    C14 N4 C13 C16 . . . . -179.7(3) no
    C15 N4 C13 C12 . . . . -178.1(3) no
    S1 C2 C3 S2 . . . . 0.5(3) no
    S1 C2 C3 C4 . . . . -177.7(2) no
    C1 C2 C3 S2 . . . . -179.3(2) no
    C1 C2 C3 C4 . . . . 2.5(4) no
    C5 C6 C7 C8 . . . . 179.5(3) no
    C6 C7 C8 C9 . . . . 176.8(3) no
    C7 C8 C9 C10 . . . . -177.2(3) no
    C8 C9 C10 N3 . . . . 179.4(2) no
    N3 C11 C12 C13 . . . . 1.3(4) no
    C11 C12 C13 N4 . . . . 178.9(3) no
    C11 C12 C13 C16 . . . . -1.3(4) no
    N4 C13 C16 C17 . . . . -179.6(3) no
    C12 C13 C16 C17 . . . . 0.7(4) no
    C13 C16 C17 N3 . . . . -0.1(4) no
_iucr_refine_instructions_details
;
TITL (I) in P2(1)/c
CELL 0.71073  14.2407   8.7129  16.3929  90.000 102.560  90.000
ZERR   22.00   0.0023   0.0014   0.0027   0.000   0.002   0.000
LATT 1
SYMM -X, 0.5+Y, 0.5-Z
SFAC C  H  N  S  Ni
UNIT 22 22 22 22 22
L.S. 20
ACTA
BOND
FMAP 2
PLAN 10
WGHT  0.064400  0.000000
FVAR  0.127540
TEMP 23.000
MOLE 1
Ni1    5   0.500000  0.000000  0.000000 10.500000  0.062660  0.069170 =
           0.045020 -0.000430  0.011530  0.005600
S1     4   0.540808  0.240195  0.020970 11.000000  0.077520  0.070390 =
           0.080390 -0.000340  0.016060  0.005700
S2     4   0.649320 -0.070072  0.011372 11.000000  0.066600  0.081060 =
           0.069670 -0.008920  0.017620  0.007340
N1     3   0.757034  0.484861  0.091267 11.000000  0.154170  0.104410 =
           0.096430 -0.000340  0.010730 -0.046980
N2     3   0.897276  0.074764  0.087086 11.000000  0.067980  0.163060 =
           0.169500 -0.008790  0.008000  0.000980
N3     3   0.559552  0.971927  0.278878 11.000000  0.068940  0.063790 =
           0.064700  0.006380  0.014550  0.004100
N4     3   0.837524  0.805013  0.345934 11.000000  0.066070  0.083380 =
           0.071900  0.008830  0.011400 -0.000870
C1     1   0.717034  0.372044  0.071446 11.000000  0.100330  0.094790 =
           0.058860  0.005080  0.011050 -0.017930
C2     1   0.665662  0.232471  0.046582 11.000000  0.077650  0.084380 =
           0.049730  0.002750  0.014470 -0.009900
C3     1   0.712119  0.097636  0.042618 11.000000  0.063570  0.094040 =
           0.050430  0.001950  0.015630 -0.004800
C4     1   0.815567  0.086773  0.066482 11.000000  0.075250  0.106900 =
           0.092540 -0.001880  0.014870 -0.005550
C5     1   0.048676  0.698726  0.139371 11.000000  0.091600  0.121110 =
           0.138210 -0.023840  0.007710 -0.000970
AFIX 137
H5A    2   0.064436  0.643948  0.093325 11.000000 -1.500000
H5B    2  -0.016920  0.732853  0.124363 11.000000 -1.500000
H5C    2   0.056758  0.632214  0.187080 11.000000 -1.500000
AFIX 0
C6     1   0.114380  0.835883  0.160368 11.000000  0.080020  0.093500 =
           0.105130 -0.000820  0.013870  0.015810
AFIX 23
H6A    2   0.102738  0.905351  0.112996 11.000000 -1.200000
H6B    2   0.098213  0.889796  0.207237 11.000000 -1.200000
AFIX 0
C7     1   0.219671  0.795782  0.182007 11.000000  0.078090  0.083270 =
           0.089840 -0.004840  0.013110  0.014300
AFIX 23
H7A    2   0.235521  0.740913  0.135301 11.000000 -1.200000
H7B    2   0.231219  0.726847  0.229609 11.000000 -1.200000
AFIX 0
C8     1   0.286705  0.932700  0.202570 11.000000  0.072980  0.074680 =
           0.078030  0.009580  0.019250  0.014310
AFIX 23
H8A    2   0.269266  0.990976  0.247476 11.000000 -1.200000
H8B    2   0.278463  0.998964  0.153981 11.000000 -1.200000
AFIX 0
C9     1   0.391989  0.885457  0.228651 11.000000  0.069840  0.070270 =
           0.074560  0.006320  0.015380  0.009850
AFIX 23
H9A    2   0.399686  0.815228  0.275552 11.000000 -1.200000
H9B    2   0.410320  0.831551  0.182730 11.000000 -1.200000
AFIX 0
C10    1   0.457889  1.020849  0.252997 11.000000  0.073140  0.071800 =
           0.088410  0.005960  0.016780  0.014230
AFIX 23
H10A   2   0.451046  1.090651  0.205974 11.000000 -1.200000
H10B   2   0.439503  1.075436  0.298681 11.000000 -1.200000
AFIX 0
C11    1   0.602479  0.952258  0.360098 11.000000  0.081000  0.068280 =
           0.059240 -0.000060  0.023060 -0.006650
AFIX 43
H11    2   0.568861  0.978019  0.400848 11.000000 -1.200000
AFIX 0
C12    1   0.692801  0.896287  0.384049 11.000000  0.080390  0.069330 =
           0.051710  0.007640  0.010990 -0.006850
AFIX 43
H12    2   0.719310  0.882533  0.440630 11.000000 -1.200000
AFIX 0
C13    1   0.747958  0.858104  0.324498 11.000000  0.068970  0.055960 =
           0.061840  0.004820  0.011690 -0.008410
C14    1   0.885207  0.782494  0.433543 11.000000  0.083490  0.121730 =
           0.090120  0.019320 -0.007080  0.008180
AFIX 137
H14A   2   0.884533  0.877007  0.463511 11.000000 -1.500000
H14B   2   0.950533  0.750893  0.436986 11.000000 -1.500000
H14C   2   0.851861  0.704798  0.457651 11.000000 -1.500000
AFIX 0
C15    1   0.893409  0.771306  0.282385 11.000000  0.074490  0.100360 =
           0.113300  0.006840  0.027110  0.003340
AFIX 137
H15A   2   0.861730  0.692191  0.245745 11.000000 -1.500000
H15B   2   0.956683  0.737370  0.309360 11.000000 -1.500000
H15C   2   0.898271  0.862368  0.250593 11.000000 -1.500000
AFIX 0
C16    1   0.700176  0.880188  0.239950 11.000000  0.072040  0.078110 =
           0.053150  0.004690  0.019590  0.001190
AFIX 43
H16    2   0.731761  0.856348  0.197536 11.000000 -1.200000
AFIX 0
C17    1   0.609812  0.935133  0.220256 11.000000  0.078230  0.078130 =
           0.055130  0.009570  0.013980  0.000110
AFIX 43
H17    2   0.580639  0.948417  0.164180 11.000000 -1.200000
AFIX 0
HKLF 4
END
;
