# Supplementary material for: Crystal structure of bis­(1-hexyl-N,N-di­methyl­pyridinium) bis­(maleo­nitrile­dithiol­ato)nickelate(II)
Source: Acta Crystallogr E Crystallogr Commun. 2016 Jul 26;72(Pt 8):1197–200. doi: 10.1107/S2056989016011191 (PMC4971872; doi:10.1107/S2056989016011191)
Supplement: Supplementary file 2 [file e-72-01197-Isup2.hkl]

# 
# h,k,l, Fc-squared, Fo-squared, sigma(Fo-squared) and status flag 
# 
data_I
_shelx_title ' 1 in P2(1)/c' 
_shelx_refln_list_code          4 
_shelx_F_calc_maximum      361.87 
_exptl_crystal_F_000      1276.00 
_reflns_d_resolution_high  0.7685 
 
loop_ 
 _symmetry_equiv_pos_as_xyz 
 'x, y, z' 
 '-x, y+1/2, -z+1/2' 
 '-x, -y, -z' 
 'x, -y-1/2, z-1/2' 
 
_cell_length_a    14.2407 
_cell_length_b     8.7129 
_cell_length_c    16.3929 
_cell_angle_alpha  90.000 
_cell_angle_beta  102.560 
_cell_angle_gamma  90.000 
 
_shelx_F_squared_multiplier     1.000 
 
loop_ 
 _refln_index_h 
 _refln_index_k 
 _refln_index_l 
 _refln_F_squared_calc 
 _refln_F_squared_meas 
 _refln_F_squared_sigma 
 _refln_observed_status 
   1   0   0    25516.19     9388.05    654.77 o 
   2   0   0      165.94      175.45      7.81 o 
   3   0   0      843.84      848.61     43.43 o 
   4   0   0        4.49       10.31      3.95 o 
   5   0   0    10053.26     9707.63    679.97 o 
   6   0   0        8.82        7.46      2.60 o 
   7   0   0       59.25       40.34      4.31 o 
   8   0   0      447.20      387.35     18.31 o 
   9   0   0        1.86        2.37      3.21 o 
  10   0   0       45.12       43.10      5.18 o 
  11   0   0      119.33      120.90     11.37 o 
  12   0   0       33.66       20.90      9.84 o 
  13   0   0       93.17       93.45     18.44 o 
  14   0   0        0.61       -3.69      8.61 o 
  15   0   0       48.30       46.11     14.14 o 
  16   0   0        7.45       11.68     12.30 o 
  17   0   0        8.44       20.90     14.76 o 
  18   0   0       32.84       25.21     15.98 o 
   1   1   0      122.47      178.99      8.25 o 
   2   1   0      760.59      721.77     26.05 o 
   3   1   0       28.26       33.67      3.43 o 
   4   1   0      721.54      856.25     30.42 o 
   5   1   0     5074.56     4952.13    142.31 o 
   6   1   0       54.87       42.94      2.96 o 
   7   1   0      669.66      598.78     18.68 o 
   8   1   0      407.57      496.40     15.95 o 
   9   1   0        0.66        0.33      1.93 o 
  10   1   0       32.20       29.33      3.73 o 
  11   1   0      165.91      176.82      8.94 o 
  12   1   0       20.07       33.14      5.66 o 
  13   1   0       19.45       20.17      8.03 o 
  14   1   0        1.47        0.67      8.91 o 
  15   1   0        5.28       22.96      8.66 o 
  16   1   0       25.69       38.28     10.41 o 
  17   1   0       17.09       39.33     10.59 o 
  18   1   0        2.14        6.87     10.33 o 
   0   2   0     2076.90     2116.07     86.96 o 
   1   2   0    17163.74    13572.50    724.20 o 
   2   2   0       12.37       13.43      1.70 o 
   3   2   0      591.92      668.58     28.59 o 
   4   2   0      734.13      873.22     26.06 o 
   5   2   0      132.25      118.52      5.31 o 
   6   2   0      315.20      297.17     11.01 o 
   7   2   0      573.66      513.94     18.12 o 
   8   2   0      659.95      626.28     19.94 o 
   9   2   0     1045.02      998.56     30.60 o 
  10   2   0      512.74      561.43     20.59 o 
  11   2   0      103.19      109.82      7.40 o 
  12   2   0      299.80      333.23     23.19 o 
  13   2   0      251.88      306.70     24.30 o 
  14   2   0      251.38      293.70     24.10 o 
  15   2   0       58.52       63.81     11.74 o 
  16   2   0       22.78       10.23      8.23 o 
  17   2   0        7.93       19.73      9.77 o 
   1   3   0      785.27      761.40     26.44 o 
   2   3   0    17745.55    16355.93    513.90 o 
   3   3   0     1113.15     1151.42     37.55 o 
   4   3   0      380.97      362.95     12.98 o 
   5   3   0      227.52      254.61      9.20 o 
   6   3   0      103.04      102.07      5.06 o 
   7   3   0     1627.07     1589.20     57.51 o 
   8   3   0     1405.47     1355.46     44.59 o 
   9   3   0      715.68      712.34     25.28 o 
  10   3   0        8.33        2.73      2.69 o 
  11   3   0      199.45      205.81     14.26 o 
  12   3   0        2.15       -3.85      3.85 o 
  13   3   0       23.51       26.44     11.68 o 
  14   3   0        0.13       -6.46      7.69 o 
  15   3   0        0.01        2.79      7.52 o 
  16   3   0       14.03        0.28      8.03 o 
  17   3   0        1.25        4.07      9.28 o 
   0   4   0     2662.94     2426.28    100.44 o 
   1   4   0     3455.82     3519.57    111.73 o 
   2   4   0     8277.76     7591.20    365.41 o 
   3   4   0     6150.10     5283.06    185.64 o 
   4   4   0     1551.35     1247.33     45.38 o 
   5   4   0      236.05      195.79     11.60 o 
   6   4   0      378.62      421.14     14.12 o 
   7   4   0      533.19      505.43     18.39 o 
   8   4   0       38.05       42.28      3.82 o 
   9   4   0      161.78      166.16     10.10 o 
  10   4   0       55.12       55.77      5.86 o 
  11   4   0       19.24       28.03      5.49 o 
  12   4   0       21.76       19.44      5.86 o 
  13   4   0        5.85        6.66      7.66 o 
  14   4   0        0.16       -3.69      9.84 o 
  15   4   0        0.36        5.53     11.68 o 
  16   4   0        1.12       -4.30     11.68 o 
   1   5   0        4.32        4.01      2.03 o 
   2   5   0      228.56      234.69      9.90 o 
   3   5   0     1112.46      935.01     41.00 o 
   4   5   0       90.68       62.82      4.40 o 
   5   5   0      904.38      864.07     26.75 o 
   6   5   0      470.09      418.41     17.69 o 
   7   5   0      353.64      361.07     13.75 o 
   8   5   0       16.13       12.38      3.89 o 
   9   5   0        0.41        5.70      3.36 o 
  10   5   0       32.28       29.06      4.91 o 
  11   5   0        4.81        5.94      4.62 o 
  12   5   0       26.49       17.98      6.34 o 
  13   5   0        2.13        1.49      5.73 o 
  14   5   0       11.71        6.15     12.91 o 
  16   5   0        0.88       11.68     14.76 o 
   0   6   0      410.94      406.32     37.40 o 
   1   6   0       60.89       69.34      4.74 o 
   2   6   0      197.34      231.72     12.36 o 
   3   6   0      992.23     1006.73     34.36 o 
   4   6   0      827.17      842.44     29.33 o 
   5   6   0       48.76       59.28      5.36 o 
   6   6   0        1.74        1.91      2.71 o 
   7   6   0       26.52       24.87      3.59 o 
   8   6   0      213.43      242.54     13.73 o 
   9   6   0      165.61      200.37     19.77 o 
  10   6   0       64.86       78.31      9.98 o 
  11   6   0      214.30      228.94     18.64 o 
  12   6   0      118.94      113.28     16.12 o 
  13   6   0       14.71        5.42      6.66 o 
  14   6   0        8.44       11.07     12.91 o 
  15   6   0       19.37       14.14     15.37 o 
   1   7   0       47.00       47.52      4.53 o 
   2   7   0      255.87      270.83     11.18 o 
   3   7   0      279.54      298.43     11.84 o 
   4   7   0      403.46      426.49     17.13 o 
   5   7   0       63.90       65.37      6.83 o 
   6   7   0       42.88       38.66      5.25 o 
   7   7   0       80.65       75.17     12.38 o 
   8   7   0        4.11       -4.00      4.35 o 
   9   7   0       13.52        9.48      5.33 o 
  10   7   0       24.41       27.41     15.28 o 
  11   7   0        4.24        4.85      6.39 o 
  12   7   0        2.00        9.86      7.30 o 
  13   7   0        0.00       -1.10      7.12 o 
  14   7   0        0.33        5.52     10.49 o 
   0   8   0      148.82      161.06     16.37 o 
   1   8   0      267.01      303.57     22.76 o 
   2   8   0      194.05      219.11     13.34 o 
   3   8   0      239.04      250.54     12.78 o 
   4   8   0      446.55      467.45     21.35 o 
   5   8   0      199.67      189.08     11.08 o 
   6   8   0        1.24       -0.85      3.51 o 
   7   8   0        6.01        1.33      4.51 o 
   8   8   0        2.10       -3.80      3.80 o 
   9   8   0        5.14        5.75      5.36 o 
  10   8   0        8.66       10.15      8.77 o 
  11   8   0        2.23       -2.65      7.06 o 
  12   8   0        0.19       -5.60      6.68 o 
   1   9   0        1.62        2.85      5.00 o 
   2   9   0       23.71       25.51      6.36 o 
   3   9   0       27.61       19.47      6.33 o 
   4   9   0        0.80        0.23      9.47 o 
   5   9   0       29.58       31.89      7.48 o 
   6   9   0        0.08       -4.72      4.97 o 
   7   9   0       19.31       13.64      6.71 o 
   8   9   0       21.33        7.12      5.99 o 
   9   9   0       17.05       11.74      7.31 o 
  10   9   0        3.10       -2.07      7.44 o 
  11   9   0        0.02       -9.22     16.60 o 
   0  10   0        0.12        0.28     11.37 o 
   1  10   0        1.09       -4.76      4.86 o 
   2  10   0        0.18        0.54      5.53 o 
   3  10   0        7.18        9.29      5.93 o 
   4  10   0       10.14       10.08      6.55 o 
   5  10   0        8.84        7.03      6.95 o 
   6  10   0       14.76        4.06      7.23 o 
   7  10   0        4.74        4.79      8.29 o 
   8  10   0        1.72       -4.71      7.55 o 
   1  11   0        0.22        2.25      6.17 o 
   2  11   0        0.59        1.24      6.48 o 
   3  11   0        1.51        0.76      6.52 o 
   4  11   0        4.07       16.25      8.70 o 
 -18   1   1       11.89       19.38     10.84 o 
 -17   1   1        0.46        0.00      8.61 o 
 -16   1   1        1.82        5.93      7.96 o 
 -15   1   1       20.45       30.74      9.28 o 
 -14   1   1      120.03      126.96     14.78 o 
 -13   1   1      546.77      551.80     34.56 o 
 -12   1   1      104.15      107.71     12.38 o 
 -11   1   1       23.29       29.16      4.44 o 
 -10   1   1       76.92       76.95      4.76 o 
  -9   1   1        5.81        4.21      1.98 o 
  -8   1   1      485.00      422.18     13.87 o 
  -7   1   1     3635.22     3157.33    189.26 o 
  -6   1   1     3796.16     3445.62    131.24 o 
  -5   1   1     1488.01     1480.84     43.46 o 
  -4   1   1      204.70      240.15      8.67 o 
  -3   1   1     3540.78     3465.55    100.14 o 
  -2   1   1     3744.42     3624.39    114.10 o 
  -1   1   1     8443.76     7225.94    280.43 o 
   0   1   1     9755.20     8754.96    275.10 o 
   1   1   1      959.17     1006.94     41.53 o 
   2   1   1      919.49     1036.82     33.21 o 
   3   1   1       98.85      117.02      5.77 o 
   4   1   1       86.39       96.32      3.90 o 
   5   1   1     3579.11     3508.97    134.55 o 
   6   1   1     4932.30     4618.74    145.77 o 
   7   1   1     2817.93     2668.37     85.45 o 
   8   1   1     1254.96     1319.08     39.57 o 
   9   1   1      338.43      338.79     13.23 o 
  10   1   1      205.86      197.74     12.01 o 
  11   1   1       10.12       12.93      3.73 o 
  12   1   1      144.42      156.71     10.03 o 
  13   1   1      270.04      286.59     41.19 o 
  14   1   1      200.78      224.59     20.65 o 
  15   1   1       71.21       97.15     13.91 o 
  16   1   1        1.51        0.92      7.83 o 
  17   1   1        3.17        1.23      8.27 o 
 -17   2   1        0.14       -0.71      8.40 o 
 -16   2   1        0.08      -10.14     10.14 o 
 -15   2   1       18.35       29.51      9.56 o 
 -14   2   1       27.33       21.98     13.22 o 
 -13   2   1        3.52        0.83      6.73 o 
 -12   2   1       13.44       14.26      5.55 o 
 -11   2   1      338.47      331.80     15.64 o 
 -10   2   1      147.65      152.11      7.40 o 
  -9   2   1       81.74       68.33      4.45 o 
  -8   2   1        0.02        0.70      1.93 o 
  -7   2   1      788.22      819.07     27.48 o 
  -6   2   1      309.00      302.39     11.08 o 
  -5   2   1      396.97      351.89     14.84 o 
  -4   2   1        3.67        2.42      1.10 o 
  -3   2   1      753.53      747.67     24.63 o 
  -2   2   1    12643.16    11865.42    482.73 o 
  -1   2   1     6215.35     5646.03    270.79 o 
   0   2   1    16340.06    14918.62    603.89 o 
   1   2   1        0.07        0.04      1.37 o 
   2   2   1       71.06       65.16      2.97 o 
   3   2   1      613.49      563.43     17.10 o 
   4   2   1     1227.84     1292.94     41.63 o 
   5   2   1      130.20      132.46      5.28 o 
   6   2   1     3123.29     3169.64     91.65 o 
   7   2   1      160.98      213.38      8.07 o 
   8   2   1      454.84      511.37     18.27 o 
   9   2   1      629.06      617.46     24.88 o 
  10   2   1       77.31       82.01     10.05 o 
  11   2   1      107.76      121.16      7.69 o 
  12   2   1       53.81       43.63      6.93 o 
  13   2   1      108.89      102.54     10.12 o 
  14   2   1        3.27        5.55      7.96 o 
  15   2   1       41.65       51.16     25.21 o 
  16   2   1        0.69        3.57      8.03 o 
  17   2   1        0.01       -0.44      9.10 o 
 -17   3   1        4.03       15.68     10.76 o 
 -16   3   1        3.36       10.28      8.47 o 
 -15   3   1       49.97       54.72     11.28 o 
 -14   3   1       92.11       88.13     12.52 o 
 -13   3   1       95.04      117.63     11.57 o 
 -12   3   1      146.74      149.77     11.82 o 
 -11   3   1      205.40      212.69     12.34 o 
 -10   3   1       12.18        8.02      3.13 o 
  -9   3   1      280.64      273.29     12.88 o 
  -8   3   1      513.85      535.17     19.26 o 
  -7   3   1       44.21       38.54      3.53 o 
  -6   3   1      502.86      426.30     16.23 o 
  -5   3   1      920.81      859.96     26.26 o 
  -4   3   1     2489.81     2484.32     72.53 o 
  -3   3   1     3477.79     3007.77    103.55 o 
  -2   3   1     2726.02     2601.08     89.44 o 
  -1   3   1       19.63       38.39      4.39 o 
   0   3   1     2061.43     2017.37     72.08 o 
   1   3   1     1545.66     1583.77     57.01 o 
   2   3   1       82.48       80.92      3.91 o 
   3   3   1      281.64      294.10      9.73 o 
   4   3   1        5.52        6.28      1.69 o 
   5   3   1     2454.69     2296.81     73.79 o 
   6   3   1     2472.16     2436.94     77.75 o 
   7   3   1     1477.14     1498.05     50.22 o 
   8   3   1      276.24      265.54     12.18 o 
   9   3   1      816.08      894.08     31.05 o 
  10   3   1      296.08      293.05     12.59 o 
  11   3   1       31.94       43.19      5.30 o 
  12   3   1      169.90      176.76     13.43 o 
  13   3   1      160.58      159.03     29.51 o 
  14   3   1       34.19        1.23      6.15 o 
  15   3   1       28.15       10.90      7.79 o 
  16   3   1       20.54        9.69      8.90 o 
  17   3   1        7.59       14.14     15.98 o 
 -17   4   1        4.80       -1.84     14.14 o 
 -16   4   1        0.27        3.85      8.90 o 
 -15   4   1       27.86       28.28     11.07 o 
 -14   4   1        0.03       14.27      7.82 o 
 -13   4   1        0.02       -2.66      5.70 o 
 -12   4   1        6.84        4.04      4.13 o 
 -11   4   1      203.43      168.23     24.83 o 
 -10   4   1       39.40       46.15      5.95 o 
  -9   4   1       91.94       93.07      6.57 o 
  -8   4   1      982.53      951.37     29.64 o 
  -7   4   1      102.62      100.01      5.61 o 
  -6   4   1       22.82       20.30      2.69 o 
  -5   4   1      287.56      326.94     11.39 o 
  -4   4   1        0.94       -1.45      1.45 o 
  -3   4   1     2087.14     2150.68     68.94 o 
  -2   4   1       97.86       87.03      4.72 o 
  -1   4   1      128.71      132.43      5.84 o 
   0   4   1       35.95       36.90      3.16 o 
   1   4   1     2716.87     2705.32     96.59 o 
   2   4   1      831.87      843.89     25.84 o 
   3   4   1      790.31      798.28     25.15 o 
   4   4   1        0.47       -1.62      1.69 o 
   5   4   1     1150.19     1068.92     37.73 o 
   6   4   1      215.03      212.44     11.16 o 
   7   4   1        0.05       -0.76      2.17 o 
   8   4   1      314.27      300.41     12.48 o 
   9   4   1      746.73      782.63     30.80 o 
  10   4   1        4.82        5.51      3.81 o 
  11   4   1       41.85       44.41      5.33 o 
  12   4   1       66.90       50.39      6.78 o 
  13   4   1        4.90       17.02      6.25 o 
  14   4   1        9.63       -0.61     12.91 o 
  16   4   1        2.83      -10.45     14.14 o 
 -16   5   1       11.23       14.14     15.98 o 
 -15   5   1        1.72       -7.38     11.07 o 
 -14   5   1        5.86       -1.98      8.66 o 
 -13   5   1        0.76       -5.66      5.66 o 
 -12   5   1       15.80       10.93      5.48 o 
 -11   5   1       97.67       93.32      8.69 o 
 -10   5   1      234.45      240.89     14.07 o 
  -9   5   1       91.17       93.61      6.78 o 
  -8   5   1        1.52       -1.22      2.80 o 
  -7   5   1      101.14      116.51      6.43 o 
  -6   5   1      227.19      214.92      9.34 o 
  -5   5   1      502.25      446.60     15.02 o 
  -4   5   1     1982.29     1808.66     53.83 o 
  -3   5   1     2191.39     1939.89     57.51 o 
  -2   5   1      672.86      635.30     20.32 o 
  -1   5   1      633.31      644.83     20.49 o 
   0   5   1        5.16        2.77      2.03 o 
   1   5   1     1835.54     1829.69     59.43 o 
   2   5   1     1385.16     1283.33     47.17 o 
   3   5   1       52.20       50.20      3.89 o 
   4   5   1      905.58      889.94     27.64 o 
   5   5   1      830.12      839.31     26.25 o 
   6   5   1      298.23      272.08     10.25 o 
   7   5   1       98.11       87.03     10.73 o 
   8   5   1      198.07      186.35     12.54 o 
   9   5   1       44.99       37.33      4.80 o 
  10   5   1      130.00      124.90     10.80 o 
  11   5   1      252.59      210.82     19.00 o 
  12   5   1       35.18       23.55      7.19 o 
  13   5   1        1.68        5.46      7.52 o 
  14   5   1        0.25      -11.07     11.07 o 
  15   5   1        0.69        9.84     13.53 o 
 -14   6   1        1.34        0.01     17.52 o 
 -13   6   1        6.32        9.28      9.01 o 
 -12   6   1       14.05        8.32      6.76 o 
 -11   6   1       26.23       40.79      8.79 o 
 -10   6   1       19.96       22.67      7.28 o 
  -9   6   1       15.06       19.24      4.94 o 
  -8   6   1        0.61        9.40      3.56 o 
  -7   6   1        6.41        4.49      3.00 o 
  -6   6   1       69.84       68.05      5.24 o 
  -5   6   1       14.09       14.14      2.90 o 
  -4   6   1        9.66        9.18      2.48 o 
  -3   6   1      354.18      364.40     14.19 o 
  -2   6   1        1.86       -2.11      2.11 o 
  -1   6   1        2.56        1.00      2.20 o 
   0   6   1        8.29        6.62      2.43 o 
   1   6   1        0.09       -0.96      2.08 o 
   2   6   1       41.50       39.88      4.00 o 
   3   6   1        5.14        2.09      2.61 o 
   4   6   1      389.45      421.35     14.95 o 
   5   6   1      283.61      285.00     12.27 o 
   6   6   1      174.15      162.48      9.09 o 
   7   6   1        2.31       -1.13      3.53 o 
   8   6   1        1.11       -0.14      6.99 o 
   9   6   1        8.35        3.31      6.48 o 
  10   6   1        2.75        2.52      4.95 o 
  11   6   1       21.10       10.48      7.38 o 
  12   6   1        1.68        1.65      6.33 o 
  13   6   1        0.73       -4.57      5.73 o 
  14   6   1        6.52        1.84     12.30 o 
  15   6   1        3.83        3.69     14.14 o 
 -14   7   1        1.59       16.50     16.91 o 
 -13   7   1        0.31      -12.30     12.30 o 
 -12   7   1       11.68       16.28      7.62 o 
 -11   7   1       81.39       80.66     11.18 o 
 -10   7   1      126.08      149.90     22.29 o 
  -9   7   1       84.48       89.07     17.30 o 
  -8   7   1       33.35       48.71      6.89 o 
  -7   7   1        7.52       13.79      4.19 o 
  -6   7   1       31.93       20.22      4.26 o 
  -5   7   1      210.42      212.32     11.58 o 
  -4   7   1       59.32       47.66      4.70 o 
  -3   7   1       49.18       54.81      5.06 o 
  -2   7   1      415.19      412.37     14.88 o 
  -1   7   1       15.03        8.78      3.32 o 
   0   7   1      103.21       94.92      6.86 o 
   1   7   1        0.86        1.57      3.40 o 
   2   7   1      360.52      346.71     16.39 o 
   3   7   1     1146.67     1222.18     54.65 o 
   4   7   1      142.43      138.52      8.62 o 
   5   7   1        1.90        4.64      3.49 o 
   6   7   1        8.47        8.71      4.33 o 
   7   7   1        0.82       -0.21      5.32 o 
   8   7   1       43.46       40.72      9.41 o 
   9   7   1      134.63      167.22     14.46 o 
  10   7   1      175.90      195.04     13.53 o 
  11   7   1      131.53      153.76     14.37 o 
  12   7   1       12.35       16.20      7.39 o 
  13   7   1        5.70       -6.27      6.27 o 
 -12   8   1        0.20        5.11      7.32 o 
 -11   8   1        2.68        2.33      6.76 o 
 -10   8   1        6.42       -6.33      6.33 o 
  -9   8   1        0.89       -5.76      5.76 o 
  -8   8   1        0.52        4.25      4.95 o 
  -7   8   1       32.96       13.22      4.49 o 
  -6   8   1       83.91       95.07     10.69 o 
  -5   8   1       27.81       24.37      4.92 o 
  -4   8   1        0.24        3.10      5.04 o 
  -3   8   1       13.31        7.87      4.35 o 
  -2   8   1        7.53       11.21      4.75 o 
  -1   8   1        8.07        7.63      4.07 o 
   0   8   1        2.16       -3.02      4.26 o 
   1   8   1       28.33       27.88      5.02 o 
   2   8   1        0.62       -2.78      3.95 o 
   3   8   1        2.87        5.96      4.35 o 
   4   8   1        6.97       10.84      4.90 o 
   5   8   1        1.42       -2.84      4.16 o 
   6   8   1        5.92        4.27      4.44 o 
   7   8   1        9.34        3.29      4.84 o 
   8   8   1        1.76       -4.54      4.54 o 
   9   8   1        8.38        9.47      6.91 o 
  10   8   1        4.81       -1.62      6.62 o 
  11   8   1        2.74        0.88      7.06 o 
  12   8   1        3.54       -3.78      7.12 o 
 -11   9   1        8.90        2.36      8.28 o 
 -10   9   1        6.99        1.50      8.03 o 
  -9   9   1        7.66       15.42      7.98 o 
  -8   9   1        9.89       11.52      5.83 o 
  -7   9   1       36.48       33.22     13.76 o 
  -6   9   1       77.32       71.97     10.02 o 
  -5   9   1        6.52        3.59      4.73 o 
  -4   9   1       15.38       20.06      5.82 o 
  -3   9   1       66.99       77.93      8.83 o 
  -2   9   1       50.03       37.77      7.66 o 
  -1   9   1       87.05      104.22     15.44 o 
   0   9   1       27.34       16.98      5.45 o 
   1   9   1       64.74       62.98      8.43 o 
   2   9   1      176.01      166.28     12.34 o 
   3   9   1      176.73      183.04     13.60 o 
   4   9   1      190.19      206.37     12.44 o 
   5   9   1       14.13       14.68      5.47 o 
   6   9   1        5.05        5.87      5.14 o 
   7   9   1        0.19        2.77      5.49 o 
   8   9   1        2.92        4.22      5.99 o 
   9   9   1       23.34        5.59      6.07 o 
  10   9   1       13.06       26.56      8.79 o 
  -8  10   1       11.29       10.46     12.60 o 
  -7  10   1        2.73        2.40      6.86 o 
  -6  10   1        1.07        2.90      6.81 o 
  -5  10   1        1.46        5.64      6.82 o 
  -4  10   1        0.29        0.49      6.34 o 
  -3  10   1       10.57       11.08      5.77 o 
  -2  10   1       16.56       15.62      6.12 o 
  -1  10   1        8.22        3.95      9.23 o 
   0  10   1        2.31        2.00      5.45 o 
   1  10   1        8.77        6.53      5.64 o 
   2  10   1       38.03       41.72      7.63 o 
   3  10   1       14.98       10.36      6.10 o 
   4  10   1        0.03        8.32      6.81 o 
   5  10   1        0.06       -4.67      6.02 o 
   6  10   1        3.75        5.43      6.97 o 
   7  10   1       10.57       10.06      7.46 o 
   8  10   1       16.23        8.09      8.06 o 
  -4  11   1        0.76        3.42      6.60 o 
  -3  11   1        0.68        0.33      6.29 o 
  -2  11   1        0.06        0.99      6.47 o 
  -1  11   1        0.12        3.35      6.48 o 
   0  11   1        3.31       -5.37      7.45 o 
   1  11   1        5.20        0.52      5.85 o 
   2  11   1        2.45        8.27      6.95 o 
   3  11   1        3.50        6.88      6.74 o 
 -18   0   2        1.71        1.84     12.91 o 
 -17   0   2        4.43       -9.22     11.68 o 
 -16   0   2       11.04        3.69     11.07 o 
 -15   0   2       20.72       27.67     11.68 o 
 -14   0   2      202.52      185.67     26.44 o 
 -13   0   2      416.59      428.52     39.96 o 
 -12   0   2       16.18       11.91      6.15 o 
 -11   0   2       52.71       35.84     18.75 o 
 -10   0   2        2.93        8.58      3.20 o 
  -9   0   2        2.43        1.65      2.42 o 
  -8   0   2     1940.62     1851.79     77.49 o 
  -7   0   2     6917.52     6422.02    396.67 o 
  -6   0   2    11464.63    11211.45    455.62 o 
  -5   0   2     5423.12     4897.24    199.00 o 
  -4   0   2     1661.79     1830.49     91.94 o 
  -3   0   2      665.07      679.24     35.86 o 
  -2   0   2     8159.14     6572.07    770.04 o 
  -1   0   2      475.33      663.29     27.92 o 
   0   0   2     2315.03     2564.01    128.88 o 
   1   0   2    14155.94    11405.26   1374.09 o 
   2   0   2      125.63      123.22      7.79 o 
   3   0   2     3640.45     3730.71    152.15 o 
   4   0   2     1084.85      973.48     40.82 o 
   5   0   2     5454.60     5785.68    289.96 o 
   6   0   2     8036.67     8128.10    330.93 o 
   7   0   2     2582.89     2475.77    102.58 o 
   8   0   2        6.23        0.39      3.10 o 
   9   0   2       16.89       27.67      7.38 o 
  10   0   2      328.05      298.18     19.75 o 
  11   0   2       21.17       20.20      6.20 o 
  12   0   2      341.72      327.25     41.81 o 
  13   0   2      325.43      328.81     23.37 o 
  14   0   2       84.11       87.92     17.83 o 
  15   0   2        0.87       -7.99      9.84 o 
  16   0   2        0.26       -8.61      9.22 o 
  17   0   2        2.68       11.07     13.53 o 
 -18   1   2        0.69        5.33      8.98 o 
 -17   1   2        4.71       11.36      9.10 o 
 -16   1   2        7.67       -1.73      7.08 o 
 -15   1   2       43.91       42.79      9.77 o 
 -14   1   2        0.07        2.01      6.48 o 
 -13   1   2       41.14       45.40      9.53 o 
 -12   1   2       10.29        1.43      4.61 o 
 -11   1   2      213.90      222.65     13.84 o 
 -10   1   2      190.50      188.96      7.94 o 
  -9   1   2        6.33        4.98      1.94 o 
  -8   1   2      180.54      174.65      7.05 o 
  -7   1   2     3508.45     3504.61    101.35 o 
  -6   1   2     2480.02     2582.82     91.68 o 
  -5   1   2      359.46      346.07     11.01 o 
  -4   1   2     1406.98     1374.53     40.28 o 
  -3   1   2      101.41       97.53      4.45 o 
  -2   1   2     2987.65     2875.00     82.78 o 
  -1   1   2      318.45      346.61     10.57 o 
   0   1   2     4142.65     3944.27    138.94 o 
   1   1   2     3099.00     3024.43    107.20 o 
   2   1   2      155.37      144.04      5.49 o 
   3   1   2     1208.97     1241.81     44.65 o 
   4   1   2      149.32      124.74      6.41 o 
   5   1   2     4291.41     4437.92    128.38 o 
   6   1   2     4669.16     4850.25    153.53 o 
   7   1   2      161.83      166.63      7.18 o 
   8   1   2       13.60       12.78      2.18 o 
   9   1   2        3.68        3.95      2.50 o 
  10   1   2      105.18      119.35      8.31 o 
  11   1   2       17.06        3.41      3.49 o 
  12   1   2       26.21       18.24      4.78 o 
  13   1   2        0.66        3.87      5.30 o 
  14   1   2       79.66       73.12     15.06 o 
  15   1   2       16.51       10.22     10.76 o 
  16   1   2        9.02       12.21      8.90 o 
  17   1   2        3.99        0.39      9.22 o 
 -18   2   2        7.20        4.19     20.90 o 
 -17   2   2        0.17        9.01      8.90 o 
 -16   2   2       54.18       68.91     13.04 o 
 -15   2   2      138.89      122.06     23.98 o 
 -14   2   2      252.74      280.57     23.46 o 
 -13   2   2      655.80      587.18     29.21 o 
 -12   2   2      529.30      574.60     32.52 o 
 -11   2   2      493.48      470.59     20.31 o 
 -10   2   2      516.48      499.65     18.43 o 
  -9   2   2     1008.12      911.30     31.19 o 
  -8   2   2     2805.73     2996.16     94.96 o 
  -7   2   2     2184.74     2239.84     72.13 o 
  -6   2   2      873.61      819.08     24.87 o 
  -5   2   2      496.84      483.18     15.17 o 
  -4   2   2        2.17        1.49      1.19 o 
  -3   2   2        4.44        7.90      4.60 o 
  -2   2   2    16369.83    14914.05    469.46 o 
  -1   2   2       15.13        9.25      2.16 o 
   0   2   2       42.05       40.97      2.32 o 
   1   2   2    10128.25     9583.20    301.38 o 
   2   2   2     2197.82     2234.37     64.83 o 
   3   2   2      167.62      172.64      7.27 o 
   4   2   2      143.50      122.78      4.95 o 
   5   2   2      794.38      756.15     22.95 o 
   6   2   2     2724.33     2601.26     98.70 o 
   7   2   2     5104.30     5181.55    149.63 o 
   8   2   2     1557.54     1616.22     53.12 o 
   9   2   2      429.16      397.65     16.24 o 
  10   2   2      623.85      564.98     27.85 o 
  11   2   2      367.26      410.03     21.36 o 
  12   2   2      620.84      594.52     29.06 o 
  13   2   2      336.63      330.48     19.49 o 
  14   2   2      186.12      216.27     20.38 o 
  15   2   2      103.99      143.91     27.36 o 
  16   2   2        0.66       -3.27     13.53 o 
  17   2   2        2.89        7.42      9.28 o 
 -17   3   2       10.65       10.64      8.98 o 
 -16   3   2        0.46       14.47      8.27 o 
 -15   3   2       23.16       18.36     11.37 o 
 -14   3   2        6.10        6.78      7.60 o 
 -13   3   2        1.39       -1.17      5.59 o 
 -12   3   2       80.67       79.11      9.22 o 
 -11   3   2       52.78       48.97      7.34 o 
 -10   3   2      212.92      211.13     11.16 o 
  -9   3   2      970.19      963.84     30.06 o 
  -8   3   2      754.01      780.79     24.48 o 
  -7   3   2      508.06      493.97     16.11 o 
  -6   3   2      157.89      183.50      7.36 o 
  -5   3   2      851.16      901.95     36.06 o 
  -4   3   2      151.23      140.16     11.00 o 
  -3   3   2      989.69     1007.61     32.98 o 
  -2   3   2      372.04      366.83     12.96 o 
  -1   3   2        0.07        0.13      1.08 o 
   0   3   2      325.43      367.95     12.85 o 
   1   3   2      431.99      438.20     13.79 o 
   2   3   2     4805.28     4653.49    189.71 o 
   3   3   2     1758.12     1840.94     59.11 o 
   4   3   2      854.93      966.26     29.06 o 
   5   3   2      267.91      295.62     11.03 o 
   6   3   2      167.54      148.62      6.35 o 
   7   3   2      383.98      391.54     14.82 o 
   8   3   2     1195.36     1224.77     40.96 o 
   9   3   2      387.23      386.44     19.70 o 
  10   3   2       31.86       33.65      5.24 o 
  11   3   2      166.64      155.15      9.24 o 
  12   3   2       46.49       44.37      6.08 o 
  13   3   2        1.37        1.99      5.03 o 
  14   3   2        6.07        9.93     15.68 o 
  16   3   2        4.70       10.45     14.76 o 
 -17   4   2       12.24       13.25     10.21 o 
 -16   4   2        2.01       -7.39      7.39 o 
 -15   4   2        9.38        3.95      8.91 o 
 -14   4   2        4.15        2.38      6.37 o 
 -13   4   2        7.15        0.79      7.49 o 
 -12   4   2       90.33       79.51     16.51 o 
 -11   4   2       68.10       64.61      7.19 o 
 -10   4   2       33.87       36.80      6.83 o 
  -9   4   2      407.79      402.46     17.25 o 
  -8   4   2      643.62      645.69     26.15 o 
  -7   4   2      375.47      399.27     15.20 o 
  -6   4   2      769.72      767.95     56.38 o 
  -5   4   2     1348.33     1402.04     51.86 o 
  -4   4   2     1002.59      961.38     36.10 o 
  -3   4   2      514.01      437.36     23.69 o 
  -2   4   2     2883.23     2654.07    108.64 o 
  -1   4   2     3366.80     3215.46    102.76 o 
   0   4   2     2623.27     2604.05     75.92 o 
   1   4   2     2375.15     2309.17     67.76 o 
   2   4   2      901.66      861.16     28.74 o 
   3   4   2     1470.47     1270.17     37.89 o 
   4   4   2     1249.14     1206.91     36.21 o 
   5   4   2      466.15      425.99     14.10 o 
   6   4   2      271.35      298.22     11.71 o 
   7   4   2      276.88      281.33     11.69 o 
   8   4   2      130.40      125.74      8.47 o 
   9   4   2       12.94       14.67      4.68 o 
  10   4   2       56.77       63.70      5.95 o 
  11   4   2      167.01      164.63      9.85 o 
  12   4   2        6.27        5.33      6.48 o 
  13   4   2        6.30       -1.34      6.92 o 
  14   4   2        1.32        7.38     13.53 o 
  15   4   2        3.09       -7.99     12.91 o 
 -16   5   2       13.84        6.76     14.76 o 
 -15   5   2       32.79       29.63     25.51 o 
 -14   5   2        0.11        1.69      5.67 o 
 -13   5   2        9.94        1.75      5.63 o 
 -12   5   2       55.68       50.01      7.09 o 
 -11   5   2       65.79       59.46      7.30 o 
 -10   5   2        0.98        6.00      4.43 o 
  -9   5   2      105.40      105.12      7.40 o 
  -8   5   2       91.01      104.47      6.33 o 
  -7   5   2       61.88       63.82      4.86 o 
  -6   5   2      496.26      451.68     17.00 o 
  -5   5   2      805.08      796.02     35.47 o 
  -4   5   2     3031.61     3015.26     97.20 o 
  -3   5   2      851.99      868.49     26.97 o 
  -2   5   2      249.66      223.72      9.93 o 
  -1   5   2       37.96       58.32      4.42 o 
   0   5   2      235.32      241.09      9.74 o 
   1   5   2       15.17       10.53      2.32 o 
   2   5   2      384.66      411.09     13.87 o 
   3   5   2     2359.74     2248.13     66.13 o 
   4   5   2      541.14      507.74     18.21 o 
   5   5   2      637.52      636.31     20.59 o 
   6   5   2      226.50      228.04     10.81 o 
   7   5   2       85.49       74.99      8.84 o 
   8   5   2       50.72       52.51      9.05 o 
   9   5   2       28.34       21.20      4.97 o 
  10   5   2       30.28       20.82      5.61 o 
  11   5   2       65.94       56.28      7.10 o 
  12   5   2        6.72        6.99      6.21 o 
  13   5   2        3.49        0.36      7.35 o 
  14   5   2       30.81       28.87     11.99 o 
  15   5   2       31.88       44.88     18.44 o 
 -15   6   2       14.75       27.05     16.60 o 
 -14   6   2       11.63       19.06     16.60 o 
 -13   6   2       10.13       -4.81      8.84 o 
 -12   6   2      116.21      108.53     16.30 o 
 -11   6   2      348.87      386.77     19.36 o 
 -10   6   2      536.79      541.14     28.04 o 
  -9   6   2      408.26      393.62     18.89 o 
  -8   6   2      134.13      142.46      7.96 o 
  -7   6   2        7.63        5.07      2.94 o 
  -6   6   2        2.01        6.04      2.81 o 
  -5   6   2      118.07      120.28      8.43 o 
  -4   6   2       99.80      100.40      6.03 o 
  -3   6   2       18.40       18.62      3.67 o 
  -2   6   2      116.76      128.42      6.66 o 
  -1   6   2      157.59      154.95      7.40 o 
   0   6   2      361.41      335.81     18.97 o 
   1   6   2        2.80        1.39      1.98 o 
   2   6   2       34.59       31.06      3.47 o 
   3   6   2      512.11      470.06     39.96 o 
   4   6   2      509.39      489.01     24.31 o 
   5   6   2       61.81       70.03      5.91 o 
   6   6   2        8.30        6.30      5.50 o 
   7   6   2       86.65       83.50      7.51 o 
   8   6   2      357.94      390.74     33.63 o 
   9   6   2      542.64      542.80     27.80 o 
  10   6   2      466.04      506.74     23.10 o 
  11   6   2      173.17      195.72     16.07 o 
  12   6   2       26.95       34.83      7.58 o 
  13   6   2       14.72       -6.48      6.48 o 
  14   6   2        8.17        4.38      8.66 o 
 -14   7   2        0.00        1.23     11.68 o 
 -13   7   2        2.88       13.26      9.75 o 
 -12   7   2        1.18        3.11      6.70 o 
 -11   7   2        5.83        8.55      8.56 o 
 -10   7   2        1.23        1.44     10.96 o 
  -9   7   2        8.34       10.87      6.33 o 
  -8   7   2       66.74       56.85      6.24 o 
  -7   7   2       86.84       90.58      6.48 o 
  -6   7   2       69.58       61.86      7.61 o 
  -5   7   2       51.58       43.25      5.67 o 
  -4   7   2       87.54       80.29      6.89 o 
  -3   7   2        0.78        1.54      3.67 o 
  -2   7   2        8.05       10.37      3.31 o 
  -1   7   2       48.53       51.48      5.33 o 
   0   7   2       37.75       36.77      4.69 o 
   1   7   2       37.76       32.30      4.68 o 
   2   7   2        0.39       -2.62      2.94 o 
   3   7   2       35.34       35.28      5.07 o 
   4   7   2        1.99        1.52      3.65 o 
   5   7   2      171.33      195.08     18.90 o 
   6   7   2      134.38      134.63     10.41 o 
   7   7   2       39.60       22.04      5.47 o 
   8   7   2        3.34        5.32      5.60 o 
   9   7   2        5.66       -4.69      4.69 o 
  10   7   2        1.36        2.05      5.42 o 
  11   7   2        0.05       11.13      7.12 o 
  12   7   2       16.00       18.68      7.78 o 
  13   7   2        0.56        6.69      8.66 o 
 -13   8   2        2.14        6.54     17.52 o 
 -12   8   2        0.49       -4.55      7.00 o 
 -11   8   2       11.56        2.20     10.20 o 
 -10   8   2       33.17       11.81     10.75 o 
  -9   8   2       33.87       35.56     15.24 o 
  -8   8   2        2.15        2.17      4.51 o 
  -7   8   2        6.52       10.70      4.49 o 
  -6   8   2       24.48       26.55      4.95 o 
  -5   8   2      111.88      112.07      9.68 o 
  -4   8   2      323.93      323.75     16.68 o 
  -3   8   2      349.97      348.15     15.44 o 
  -2   8   2      211.45      204.19     11.51 o 
  -1   8   2      230.11      223.52     11.93 o 
   0   8   2      109.45      111.25     10.83 o 
   1   8   2       71.17       67.40      7.14 o 
   2   8   2      228.20      230.40     12.65 o 
   3   8   2      287.61      312.43     17.01 o 
   4   8   2      199.31      214.06     12.02 o 
   5   8   2       37.49       24.95      5.84 o 
   6   8   2        2.11        0.46      4.66 o 
   7   8   2        1.62       -0.94      4.55 o 
   8   8   2        8.62        2.87      5.07 o 
   9   8   2       23.39       16.18      6.12 o 
  10   8   2       11.77        8.62      6.20 o 
  11   8   2        5.05        6.03      7.18 o 
  12   8   2        0.39       -6.98      7.57 o 
 -11   9   2        0.48       12.91     10.43 o 
 -10   9   2        7.53       11.72     10.58 o 
  -9   9   2       40.31       29.62     10.76 o 
  -8   9   2       28.18       23.91      9.67 o 
  -7   9   2       13.97        6.00      5.41 o 
  -6   9   2       90.49       94.18     11.14 o 
  -5   9   2       49.88       36.81      6.84 o 
  -4   9   2        0.02        3.58      6.30 o 
  -3   9   2       33.25       40.00      6.91 o 
  -2   9   2       73.32       79.01     11.18 o 
  -1   9   2       19.64       19.16      7.01 o 
   0   9   2       27.28       27.16      6.91 o 
   1   9   2      121.22      135.92      9.91 o 
   2   9   2       65.18       80.69      7.81 o 
   3   9   2       10.44       10.69      4.96 o 
   4   9   2       39.97       40.52      8.13 o 
   5   9   2       27.59       18.86      6.08 o 
   6   9   2        1.33        4.93      5.47 o 
   7   9   2       24.60       19.90      6.59 o 
   8   9   2       53.77       64.52     13.58 o 
   9   9   2        9.97       11.73      7.70 o 
  10   9   2        0.70        7.01      7.74 o 
  -8  10   2       10.33       31.48     12.28 o 
  -7  10   2        0.50        5.15      7.24 o 
  -6  10   2        1.32        2.54      7.18 o 
  -5  10   2       16.12       12.39      6.20 o 
  -4  10   2        9.95        5.66      5.57 o 
  -3  10   2        2.03        1.89      5.92 o 
  -2  10   2        0.94       -0.11      5.76 o 
  -1  10   2        0.11       -3.03      4.76 o 
   0  10   2        0.52        2.95      5.50 o 
   1  10   2        0.19       -2.59      5.42 o 
   2  10   2        0.16        7.89      5.99 o 
   3  10   2        6.81       11.08      6.46 o 
   4  10   2       11.80       16.25     11.38 o 
   5  10   2        8.41        7.61      9.91 o 
   6  10   2        4.45        4.11      6.14 o 
   7  10   2       21.05       20.77      7.42 o 
  -4  11   2        3.34        4.12      6.78 o 
  -3  11   2        0.04       -5.04      6.33 o 
  -2  11   2        3.62        5.13      6.29 o 
  -1  11   2        2.10        0.97      6.68 o 
   0  11   2        0.79        3.76      6.26 o 
   1  11   2        1.48       -2.14      6.06 o 
   2  11   2        0.01        1.58      6.45 o 
   3  11   2        2.27        5.17      7.98 o 
 -18   1   3        0.37       -1.89      8.61 o 
 -17   1   3        3.42       -4.53      7.16 o 
 -16   1   3        9.97        2.93      7.35 o 
 -15   1   3       56.86       39.59     10.00 o 
 -14   1   3      198.00      219.00     27.36 o 
 -13   1   3      397.16      428.38     39.24 o 
 -12   1   3      269.23      289.05     14.81 o 
 -11   1   3      194.91      207.06     11.95 o 
 -10   1   3        5.06        6.46      2.58 o 
  -9   1   3       82.05       89.97      4.78 o 
  -8   1   3      795.51      810.43     31.51 o 
  -7   1   3     3633.40     3597.71    104.32 o 
  -6   1   3     4310.60     4085.72    118.16 o 
  -5   1   3       23.14       23.57      2.05 o 
  -4   1   3      378.29      347.34     10.97 o 
  -3   1   3     2313.63     2317.41     73.62 o 
  -2   1   3     1069.62     1087.80     31.78 o 
  -1   1   3    14657.25    12594.01    443.30 o 
   0   1   3    14632.41    13222.87    655.34 o 
   1   1   3     3429.93     3543.68    102.19 o 
   2   1   3     1634.90     1695.13     49.32 o 
   3   1   3      398.38      408.41     16.74 o 
   4   1   3      802.41      780.76     28.89 o 
   5   1   3     1734.52     1736.34     56.14 o 
   6   1   3     2134.65     2085.84     67.25 o 
   7   1   3     1083.17     1010.41     37.58 o 
   8   1   3      170.94      173.02      9.38 o 
   9   1   3      221.43      230.39     13.56 o 
  10   1   3       94.16       95.66      7.39 o 
  11   1   3        1.08       -1.77      3.53 o 
  12   1   3      325.31      344.66     16.95 o 
  13   1   3      119.60      139.18     10.13 o 
  14   1   3       61.64       65.25     11.51 o 
  15   1   3       25.28       35.24     10.64 o 
  16   1   3        1.72        3.90      8.66 o 
  17   1   3        7.20       18.79      9.89 o 
 -18   2   3        0.09       -2.08      9.30 o 
 -17   2   3        0.38       -0.45      8.23 o 
 -16   2   3        8.34        8.46      8.03 o 
 -15   2   3       15.70        7.79      8.03 o 
 -14   2   3        6.77        9.10     11.37 o 
 -13   2   3        2.76        6.68      5.79 o 
 -12   2   3      141.27      150.14     12.29 o 
 -11   2   3      157.86      162.75     12.91 o 
 -10   2   3      100.99      108.87      7.40 o 
  -9   2   3      475.16      484.43     16.06 o 
  -8   2   3       64.38       66.50      4.63 o 
  -7   2   3      341.43      353.05     11.89 o 
  -6   2   3      432.62      494.60     17.22 o 
  -5   2   3     1351.35     1291.24     42.05 o 
  -4   2   3      282.69      308.71     11.12 o 
  -3   2   3        0.68        0.43      1.19 o 
  -2   2   3      490.11      501.10     15.46 o 
  -1   2   3     4761.89     4503.55    142.24 o 
   0   2   3     2121.64     2191.98     69.45 o 
   1   2   3     4527.38     4547.38    161.22 o 
   2   2   3      359.65      412.28     12.83 o 
   3   2   3       12.72       11.94      1.70 o 
   4   2   3       16.24       27.00      3.61 o 
   5   2   3      391.90      412.97     14.73 o 
   6   2   3       54.05       59.05      4.28 o 
   7   2   3       76.77       95.19      5.76 o 
   8   2   3      152.94      151.84      8.02 o 
   9   2   3       12.76       17.71      4.81 o 
  10   2   3      159.83      157.67     10.04 o 
  11   2   3       38.09       43.56      5.71 o 
  12   2   3       14.91       20.94      5.21 o 
  13   2   3        1.90        1.99      5.10 o 
  14   2   3        8.35        5.16      7.99 o 
  15   2   3        2.34        7.68      7.82 o 
  16   2   3        2.37       -0.61      8.26 o 
  17   2   3        0.91       18.44     14.76 o 
 -17   3   3        7.32       12.81      9.28 o 
 -16   3   3       16.18       20.29      9.45 o 
 -15   3   3       33.21       21.07     10.76 o 
 -14   3   3      107.43      117.47     15.95 o 
 -13   3   3      160.33      176.09     20.81 o 
 -12   3   3       35.19       24.08     12.29 o 
 -11   3   3      303.12      325.22     15.82 o 
 -10   3   3      607.97      617.82     22.50 o 
  -9   3   3        3.10        1.20      3.05 o 
  -8   3   3      724.05      782.83     24.51 o 
  -7   3   3     1134.98     1216.87     42.41 o 
  -6   3   3     1020.12     1021.41     30.99 o 
  -5   3   3      491.20      479.52     18.78 o 
  -4   3   3        2.98        7.98      1.74 o 
  -3   3   3      507.38      499.20     15.76 o 
  -2   3   3     1841.61     1855.67     59.76 o 
  -1   3   3     1611.29     1611.88     47.55 o 
   0   3   3     1447.03     1295.59     38.78 o 
   1   3   3     3881.78     3879.56    111.93 o 
   2   3   3     1527.19     1557.94     45.96 o 
   3   3   3     1380.93     1428.94     42.36 o 
   4   3   3      559.24      503.23     17.35 o 
   5   3   3      539.64      492.42     17.19 o 
   6   3   3       24.34       25.60      5.70 o 
   7   3   3      537.47      527.84     19.07 o 
   8   3   3      509.81      556.29     20.23 o 
   9   3   3       18.99       20.09      4.10 o 
  10   3   3      192.21      194.69     10.31 o 
  11   3   3       82.64      105.61      8.38 o 
  12   3   3       60.27       99.96     14.48 o 
  13   3   3      109.48      121.67     11.64 o 
  14   3   3       53.64       51.43     10.78 o 
  16   3   3        6.40        8.61     13.53 o 
 -17   4   3        0.11        8.01      9.34 o 
 -16   4   3        0.94        1.54      8.69 o 
 -15   4   3       24.49       20.60      9.53 o 
 -14   4   3       20.76       11.87      6.51 o 
 -13   4   3        9.27       -5.02      5.86 o 
 -12   4   3       74.90       75.01      9.58 o 
 -11   4   3      113.83      112.50     10.35 o 
 -10   4   3       84.96       91.66      6.92 o 
  -9   4   3      288.98      297.59     15.18 o 
  -8   4   3      175.48      188.28      8.29 o 
  -7   4   3        0.11        0.02      2.09 o 
  -6   4   3      200.96      208.59     11.27 o 
  -5   4   3       43.43       40.21      5.67 o 
  -4   4   3     1237.62     1238.46     37.43 o 
  -3   4   3      944.37      937.97     31.07 o 
  -2   4   3     2079.51     2128.50     68.44 o 
  -1   4   3        0.06       -1.02      1.61 o 
   0   4   3       52.09       55.66      3.55 o 
   1   4   3      337.90      335.75     11.42 o 
   2   4   3     2827.86     2919.82     85.28 o 
   3   4   3      115.25      120.58      5.62 o 
   4   4   3      216.73      196.06      7.54 o 
   5   4   3       87.96       73.58      4.37 o 
   6   4   3        2.04        0.19      3.40 o 
   7   4   3      548.83      588.48     23.49 o 
   8   4   3      112.67      117.82      7.83 o 
   9   4   3        1.43        2.02      4.66 o 
  10   4   3       47.00       51.52      6.52 o 
  11   4   3        0.66        2.67      5.05 o 
  12   4   3       21.90       19.17      6.26 o 
  13   4   3       26.82       24.06      9.16 o 
  14   4   3       12.17        6.99     10.76 o 
  15   4   3        0.48        5.53     13.53 o 
 -16   5   3        3.65       -7.32     12.30 o 
 -15   5   3        3.69       -6.33      6.33 o 
 -14   5   3        0.22        4.34      7.06 o 
 -13   5   3        0.32       -3.12      6.16 o 
 -12   5   3      127.86      119.54     18.44 o 
 -11   5   3      104.52      116.54     17.04 o 
 -10   5   3       69.85       66.19      8.19 o 
  -9   5   3      489.29      485.16     28.64 o 
  -8   5   3       87.39       86.87      6.28 o 
  -7   5   3      119.59      107.56      9.42 o 
  -6   5   3      329.82      344.82     16.90 o 
  -5   5   3      406.10      378.60     14.62 o 
  -4   5   3      607.37      590.21     31.42 o 
  -3   5   3     1838.79     1748.55     64.00 o 
  -2   5   3     1566.94     1446.71     47.20 o 
  -1   5   3      150.64      162.09      7.14 o 
   0   5   3      693.23      653.35     22.67 o 
   1   5   3     1080.93     1033.36     31.60 o 
   2   5   3     1817.49     1930.61     57.34 o 
   3   5   3     1038.52     1011.80     30.93 o 
   4   5   3      456.41      456.29     17.15 o 
   5   5   3      199.25      203.58     10.00 o 
   6   5   3       89.65       77.91      7.00 o 
   7   5   3        8.43       11.64      4.35 o 
   8   5   3       24.75       14.57      4.53 o 
   9   5   3      168.44      154.84     12.41 o 
  10   5   3       67.42       73.81      7.88 o 
  11   5   3       55.47       64.95      7.54 o 
  12   5   3       11.63       11.84      8.12 o 
  13   5   3        2.71       -1.42      7.52 o 
  14   5   3        0.15        4.87      8.40 o 
  15   5   3        4.22       -9.84     12.91 o 
 -15   6   3       15.10       31.79     12.08 o 
 -14   6   3        0.06       10.43     14.14 o 
 -13   6   3        1.24        4.83      8.53 o 
 -12   6   3       16.69       27.72      8.21 o 
 -11   6   3       23.29       35.06      7.45 o 
 -10   6   3       21.01       26.13      9.14 o 
  -9   6   3       51.46       58.97      7.44 o 
  -8   6   3       21.11       25.20      3.95 o 
  -7   6   3        6.07        3.52      3.14 o 
  -6   6   3       37.39       33.59      4.36 o 
  -5   6   3       57.98       61.98      6.09 o 
  -4   6   3       13.89        6.75      2.29 o 
  -3   6   3        2.21        1.36      2.47 o 
  -2   6   3       14.04        6.00      2.75 o 
  -1   6   3       83.18       79.81      5.56 o 
   0   6   3        2.96        4.32      2.69 o 
   1   6   3       48.42       46.37      4.58 o 
   2   6   3        1.13        4.00      2.95 o 
   3   6   3        4.03        6.41      3.24 o 
   4   6   3        7.15        4.03      3.48 o 
   5   6   3      241.89      251.36     11.94 o 
   6   6   3       22.89       21.88      4.70 o 
   7   6   3        6.67        6.56      5.89 o 
   8   6   3       15.42       11.30      5.15 o 
   9   6   3        4.39        5.53      4.81 o 
  10   6   3        1.04        7.53      5.29 o 
  11   6   3        2.80        4.52      4.98 o 
  12   6   3        6.40       -3.07      8.61 o 
  13   6   3        8.35       15.06      8.26 o 
  14   6   3        4.08        9.19     12.91 o 
 -14   7   3        1.53       26.44     18.44 o 
 -13   7   3        3.42       20.29     15.68 o 
 -12   7   3       37.04       43.54      9.00 o 
 -11   7   3       89.45       84.35     10.65 o 
 -10   7   3      124.49      132.39     13.28 o 
  -9   7   3       93.68      101.33      9.25 o 
  -8   7   3       56.64       45.35      5.92 o 
  -7   7   3        0.98        0.37      3.62 o 
  -6   7   3       68.81       66.49      6.08 o 
  -5   7   3       33.97       25.53      3.71 o 
  -4   7   3      880.28      856.70     27.71 o 
  -3   7   3      545.21      521.73     20.17 o 
  -2   7   3       29.99       25.78      4.42 o 
  -1   7   3       71.39       72.94      9.80 o 
   0   7   3        5.96        1.97      3.09 o 
   1   7   3      300.55      313.75     14.24 o 
   2   7   3       61.86       73.14      6.58 o 
   3   7   3      126.66      144.58     10.14 o 
   4   7   3      309.08      349.39     16.13 o 
   5   7   3       68.66       76.84      7.82 o 
   6   7   3        2.39       -2.33      4.20 o 
   7   7   3       22.47       28.80      6.12 o 
   8   7   3       55.75       52.83      7.45 o 
   9   7   3       74.68       92.30      9.32 o 
  10   7   3       91.88      121.20     12.45 o 
  11   7   3       42.78       55.04      8.09 o 
  12   7   3        4.86        0.73      6.95 o 
  13   7   3        1.66        4.04      8.85 o 
 -13   8   3        2.30        4.93     10.93 o 
 -12   8   3        1.47       12.87      7.67 o 
 -11   8   3        0.30        1.66      7.00 o 
 -10   8   3        3.42       11.32      6.81 o 
  -9   8   3        0.26        1.48      6.44 o 
  -8   8   3        1.12        2.77      5.32 o 
  -7   8   3        0.45        2.01      4.59 o 
  -6   8   3       39.79       31.70      5.76 o 
  -5   8   3       52.64       54.38      6.32 o 
  -4   8   3        2.67        1.46      4.00 o 
  -3   8   3        0.10        3.62      4.17 o 
  -2   8   3        1.55        4.13      5.88 o 
  -1   8   3        0.26       -3.81      3.81 o 
   0   8   3       30.15       26.81      5.56 o 
   1   8   3        5.37        1.51      3.53 o 
   2   8   3        1.67       -4.05      4.05 o 
   3   8   3       26.40       26.18      5.34 o 
   4   8   3       26.02       34.54      5.67 o 
   5   8   3       31.36       23.86      8.08 o 
   6   8   3       17.64       18.85      5.81 o 
   7   8   3        1.65       -2.79      4.60 o 
   8   8   3        0.09       -5.76      5.76 o 
   9   8   3        3.53        4.72      5.86 o 
  10   8   3        0.35        1.39      5.31 o 
  11   8   3        0.34       -0.01      7.07 o 
 -11   9   3        4.68        0.12      9.21 o 
 -10   9   3       15.70       16.48     14.45 o 
  -9   9   3       14.18        8.18      8.75 o 
  -8   9   3        8.93       17.39      8.98 o 
  -7   9   3        1.58        3.36      5.03 o 
  -6   9   3       10.01       10.90      6.48 o 
  -5   9   3      104.45      108.32      9.95 o 
  -4   9   3      132.80      126.80     16.77 o 
  -3   9   3      152.26      166.61     12.21 o 
  -2   9   3      106.32      119.55     10.25 o 
  -1   9   3       45.49       42.64      6.23 o 
   0   9   3       50.30       57.53      6.60 o 
   1   9   3       23.89       25.21      6.09 o 
   2   9   3       35.48       17.59      4.63 o 
   3   9   3       34.41       39.09      6.27 o 
   4   9   3       33.19       38.32      7.03 o 
   5   9   3       70.73       80.86     13.58 o 
   6   9   3       15.18       10.35      6.04 o 
   7   9   3        0.27        4.28      5.54 o 
   8   9   3        0.79        4.90      5.89 o 
   9   9   3        5.94       11.71      6.76 o 
  10   9   3       11.37       14.68      8.50 o 
  -8  10   3       19.17       21.95     11.15 o 
  -7  10   3        6.83       18.70     11.99 o 
  -6  10   3        0.02        1.54      5.77 o 
  -5  10   3        3.69        4.04      5.83 o 
  -4  10   3        0.11       -1.83      5.25 o 
  -3  10   3        6.08        7.10      5.66 o 
  -2  10   3        2.35        1.24      5.25 o 
  -1  10   3        0.44        1.05      6.03 o 
   0  10   3        2.56       -0.70      5.82 o 
   1  10   3       14.48        9.33      8.11 o 
   2  10   3       13.39       16.91      9.14 o 
   3  10   3        0.47       -4.96      6.02 o 
   4  10   3        6.01        4.16      5.61 o 
   5  10   3        2.54        1.45      5.80 o 
   6  10   3        2.81        0.06      7.79 o 
   7  10   3        8.83        7.06      6.87 o 
  -4  11   3        0.16        7.60      8.47 o 
  -3  11   3        0.36        7.59      8.11 o 
  -2  11   3        1.22        1.50      6.63 o 
  -1  11   3        2.27        5.98      6.94 o 
   0  11   3        0.05       -0.37      6.34 o 
   1  11   3        0.25        4.43      6.69 o 
   2  11   3        1.74       -1.07      6.95 o 
 -18   0   4        0.08       -1.84     12.91 o 
 -17   0   4       30.33       33.81     14.14 o 
 -16   0   4        0.64       12.30     11.07 o 
 -15   0   4        9.95       11.07      9.84 o 
 -14   0   4      122.56      158.62     23.36 o 
 -13   0   4       76.14       96.33     18.75 o 
 -12   0   4      206.53      194.05     19.98 o 
 -11   0   4      183.37      143.58     13.46 o 
 -10   0   4        3.52        3.02      7.69 o 
  -9   0   4        3.57        0.94      4.11 o 
  -8   0   4     1114.85     1057.12     54.93 o 
  -7   0   4     2298.37     2212.48     91.08 o 
  -6   0   4     6882.72     6507.44    325.58 o 
  -5   0   4     7852.09     7604.21    380.13 o 
  -4   0   4      787.72      764.38     40.42 o 
  -3   0   4       11.56        6.01      1.89 o 
  -2   0   4     9850.53     9245.25    374.22 o 
  -1   0   4   130949.45    57377.17   4399.53 o 
   0   0   4    19226.93    14426.15    584.10 o 
   1   0   4      955.83      942.52     39.16 o 
   2   0   4     5778.05     5669.42    230.00 o 
   3   0   4     1159.65     1195.95     49.69 o 
   4   0   4      259.84      253.74     11.99 o 
   5   0   4      215.93      198.78     10.20 o 
   6   0   4      757.09      735.79     32.16 o 
   7   0   4      534.24      545.38     24.67 o 
   8   0   4       17.33       17.91      7.38 o 
   9   0   4       65.85       50.52     17.21 o 
  10   0   4      115.51      110.75     13.22 o 
  11   0   4       45.40       38.73     10.45 o 
  12   0   4       51.80       48.25      8.90 o 
  13   0   4       45.30       28.34     19.67 o 
  14   0   4       87.44      126.65     22.13 o 
  15   0   4        0.41       -1.23      9.84 o 
  16   0   4        1.50        4.30     12.30 o 
  17   0   4       15.36       31.35     14.76 o 
 -18   1   4        6.96       23.36     10.87 o 
 -17   1   4        0.69       -0.30     15.06 o 
 -16   1   4       14.23       15.56      8.47 o 
 -15   1   4        0.01       -3.91      6.73 o 
 -14   1   4        9.05        5.83      7.60 o 
 -13   1   4       32.81       33.24      7.08 o 
 -12   1   4      635.03      679.28     27.96 o 
 -11   1   4       15.99       17.10      4.37 o 
 -10   1   4        6.60        2.88      4.17 o 
  -9   1   4      239.56      242.68     10.23 o 
  -8   1   4       19.33       22.43      2.08 o 
  -7   1   4     1026.93     1022.95     38.09 o 
  -6   1   4     1029.19      968.61     32.14 o 
  -5   1   4        3.48        5.88      1.38 o 
  -4   1   4     2332.62     2262.72     72.24 o 
  -3   1   4       12.58       10.39      1.48 o 
  -2   1   4     2884.17     2955.62     85.58 o 
  -1   1   4      413.47      440.27     14.78 o 
   0   1   4    11597.06    10571.93    331.89 o 
   1   1   4      165.36      179.67      6.67 o 
   2   1   4      594.47      567.70     17.23 o 
   3   1   4       25.17       25.71      2.27 o 
   4   1   4     2548.33     2546.46     81.11 o 
   5   1   4     1650.35     1664.57     53.78 o 
   6   1   4      256.49      278.48     19.12 o 
   7   1   4      249.79      275.29     11.09 o 
   8   1   4       84.39       97.32      6.68 o 
   9   1   4       28.60       25.44      4.29 o 
  10   1   4      282.03      250.27     17.83 o 
  11   1   4        0.04       -0.45      3.24 o 
  12   1   4       17.31       13.87      5.06 o 
  13   1   4        4.12        2.89     10.39 o 
  14   1   4       27.44       31.67      8.48 o 
  15   1   4       19.43       14.69     12.91 o 
  16   1   4       28.20       30.11     10.64 o 
 -18   2   4        7.02        9.02     15.68 o 
 -17   2   4       23.12        8.97     10.45 o 
 -16   2   4       44.14       31.38      9.77 o 
 -15   2   4      136.31      162.49     29.51 o 
 -14   2   4      358.87      355.92     21.53 o 
 -13   2   4      215.61      235.19     23.70 o 
 -12   2   4       88.98       94.58     12.19 o 
 -11   2   4      187.68      165.56     23.16 o 
 -10   2   4       49.59       48.82      4.73 o 
  -9   2   4      380.72      359.77     13.99 o 
  -8   2   4       71.38       73.23      4.40 o 
  -7   2   4      374.63      336.73     20.76 o 
  -6   2   4     2735.05     2693.17     86.04 o 
  -5   2   4      288.93      271.02      9.67 o 
  -4   2   4        5.57        6.23      1.42 o 
  -3   2   4       51.67       52.06      2.99 o 
  -2   2   4      728.18      754.34     22.91 o 
  -1   2   4     1170.47     1167.72     34.54 o 
   0   2   4     2604.02     2287.03     72.64 o 
   1   2   4      970.34      931.29     30.63 o 
   2   2   4      963.48     1033.37     30.78 o 
   3   2   4      382.87      388.82     12.27 o 
   4   2   4      847.02      848.86     27.98 o 
   5   2   4      431.28      410.34     16.78 o 
   6   2   4     1390.59     1297.58     42.89 o 
   7   2   4     1779.53     1796.68     58.62 o 
   8   2   4      821.82      830.51     28.64 o 
   9   2   4      763.65      786.27     31.12 o 
  10   2   4       35.85       38.13      5.41 o 
  11   2   4      109.94      112.25      9.94 o 
  12   2   4      311.26      345.33     17.20 o 
  13   2   4      236.46      260.05     15.25 o 
  14   2   4      112.24      138.02     12.95 o 
  15   2   4       33.95       44.27     16.60 o 
  16   2   4        1.04      -11.07     12.91 o 
 -17   3   4        9.76        2.44      8.47 o 
 -16   3   4        0.03        0.69      7.35 o 
 -15   3   4       43.28       73.89     19.06 o 
 -14   3   4        0.27       -1.94      5.89 o 
 -13   3   4       24.17       14.67      8.86 o 
 -12   3   4      188.09      204.13     20.14 o 
 -11   3   4      147.02      156.17     12.52 o 
 -10   3   4      884.32      822.41     29.01 o 
  -9   3   4     2530.22     2627.14    106.06 o 
  -8   3   4     1394.51     1408.05     42.30 o 
  -7   3   4      101.38      114.32      7.13 o 
  -6   3   4        5.44        0.28      2.12 o 
  -5   3   4        8.32       12.95      2.47 o 
  -4   3   4      193.52      222.48      8.22 o 
  -3   3   4      639.03      677.81     20.94 o 
  -2   3   4        7.28        8.89      1.78 o 
  -1   3   4       12.60        9.97      2.82 o 
   0   3   4      162.85      181.18      7.58 o 
   1   3   4     2840.52     2971.25     94.91 o 
   2   3   4     3516.36     3478.21    111.08 o 
   3   3   4     1098.87     1151.72     37.59 o 
   4   3   4      393.01      341.50     12.49 o 
   5   3   4      154.85      156.72      6.47 o 
   6   3   4      267.97      270.31     11.97 o 
   7   3   4     1456.37     1455.42     48.22 o 
   8   3   4      971.49     1074.88     36.45 o 
   9   3   4        0.27       -1.60      3.02 o 
  10   3   4      195.44      221.61     12.73 o 
  11   3   4       50.85       42.98      6.04 o 
  12   3   4       59.04       65.06      8.57 o 
  13   3   4        9.08        3.20      5.83 o 
  14   3   4        2.26        9.71      8.08 o 
  15   3   4        2.28        0.61     14.14 o 
 -17   4   4        3.16       -9.53      9.53 o 
 -16   4   4        3.73        7.07      9.13 o 
 -15   4   4        1.52        5.43      6.24 o 
 -14   4   4        8.94        9.49      7.33 o 
 -13   4   4       10.54        0.06      5.85 o 
 -12   4   4       32.90       38.95      7.78 o 
 -11   4   4        3.28        4.62      4.32 o 
 -10   4   4       17.25       18.73      4.20 o 
  -9   4   4       15.98       19.37      4.34 o 
  -8   4   4      357.60      377.24     13.51 o 
  -7   4   4      806.27      794.90     27.45 o 
  -6   4   4      813.82      829.29     26.00 o 
  -5   4   4     2569.33     2352.59     69.26 o 
  -4   4   4     2899.16     2770.54     80.93 o 
  -3   4   4     4733.39     4954.32    143.34 o 
  -2   4   4     4891.31     4863.32    154.72 o 
  -1   4   4     2191.10     1925.41     68.00 o 
   0   4   4     2420.01     2435.65     77.96 o 
   1   4   4     2742.69     2674.48     87.47 o 
   2   4   4     1910.84     1831.30     54.20 o 
   3   4   4     1695.43     1545.76     45.91 o 
   4   4   4      496.35      477.14     15.56 o 
   5   4   4      729.48      701.83     22.05 o 
   6   4   4      247.75      230.94     13.36 o 
   7   4   4       24.23       28.71      4.67 o 
   8   4   4       65.24       64.21      6.47 o 
   9   4   4       27.12       17.69      4.62 o 
  10   4   4       22.33       29.33      5.53 o 
  11   4   4       13.09       11.70      7.96 o 
  12   4   4        0.33       -2.44      6.08 o 
  13   4   4        6.92        1.44      7.52 o 
  14   4   4        5.91        3.66     10.76 o 
  15   4   4        3.38       -2.46     13.53 o 
 -16   5   4        2.04        4.76      9.34 o 
 -15   5   4        0.48        1.50      7.11 o 
 -14   5   4        3.56        1.77      7.95 o 
 -13   5   4       16.46       25.53      7.68 o 
 -12   5   4       59.83       75.14     13.22 o 
 -11   5   4      131.45      150.17     12.64 o 
 -10   5   4       51.41       55.09      5.96 o 
  -9   5   4        2.84        6.00      3.59 o 
  -8   5   4        9.49        3.99      3.20 o 
  -7   5   4       54.72       56.34      5.02 o 
  -6   5   4      438.84      471.22     16.19 o 
  -5   5   4      430.21      417.43     14.56 o 
  -4   5   4        2.61        3.21      2.31 o 
  -3   5   4       42.07       34.90      3.32 o 
  -2   5   4        0.30       -1.78      1.78 o 
  -1   5   4      239.08      225.50      8.77 o 
   0   5   4      207.71      225.46      9.71 o 
   1   5   4        1.50        1.18      2.41 o 
   2   5   4       59.71       59.31      4.93 o 
   3   5   4       73.34       75.89      5.69 o 
   4   5   4      401.54      367.55     14.62 o 
   5   5   4      319.67      330.49     17.62 o 
   6   5   4      310.67      326.49     15.52 o 
   7   5   4       54.96       59.57      6.35 o 
   8   5   4       23.83       22.35      4.43 o 
   9   5   4       16.43       11.10      4.93 o 
  10   5   4        0.01       -0.90      4.58 o 
  11   5   4       27.04       24.20     14.69 o 
  12   5   4       18.57       13.48      6.75 o 
  13   5   4        4.11        4.16      8.47 o 
  14   5   4        8.79        6.40      8.71 o 
  15   5   4        6.78        4.30     16.60 o 
 -15   6   4        4.92        9.98      9.39 o 
 -14   6   4        5.62        3.83     11.27 o 
 -13   6   4       23.92       19.83      8.06 o 
 -12   6   4      127.60      168.96     19.07 o 
 -11   6   4      125.72      123.81     10.55 o 
 -10   6   4      151.91      146.97     11.28 o 
  -9   6   4      182.14      171.33     18.55 o 
  -8   6   4        0.76       -0.69      3.56 o 
  -7   6   4       38.29       24.00      5.95 o 
  -6   6   4        7.60       14.03      3.30 o 
  -5   6   4      222.68      234.94     10.14 o 
  -4   6   4      502.58      526.52     17.87 o 
  -3   6   4      242.97      249.02     10.16 o 
  -2   6   4       48.44       48.06      7.63 o 
  -1   6   4       13.66       13.95      3.44 o 
   0   6   4      183.97      162.06      9.57 o 
   1   6   4       51.16       47.37      5.01 o 
   2   6   4      517.85      556.65     20.78 o 
   3   6   4      494.57      555.18     20.73 o 
   4   6   4      288.80      320.75     13.88 o 
   5   6   4       73.83       76.90      8.16 o 
   6   6   4      124.61      129.23      9.74 o 
   7   6   4      197.84      199.89     16.70 o 
   8   6   4       89.64       97.92      8.75 o 
   9   6   4       89.25       88.81     11.54 o 
  10   6   4      289.00      334.28     30.04 o 
  11   6   4      148.17      156.09     12.14 o 
  12   6   4        9.68        3.86      7.79 o 
  13   6   4        1.57       -2.00      9.22 o 
  14   6   4        9.96       11.92     10.15 o 
 -14   7   4        0.28       15.26     11.81 o 
 -13   7   4        0.00        9.08     14.14 o 
 -12   7   4        0.25       12.30     16.60 o 
 -11   7   4        6.89       14.38      6.83 o 
 -10   7   4        0.81        1.82      4.38 o 
  -9   7   4        8.95       12.65      4.77 o 
  -8   7   4      196.34      222.90     13.74 o 
  -7   7   4      183.64      180.00     13.79 o 
  -6   7   4       34.25       36.58      4.54 o 
  -5   7   4       94.90       85.38      6.85 o 
  -4   7   4       28.61       19.34      4.34 o 
  -3   7   4       56.88       52.35      7.86 o 
  -2   7   4       54.26       38.21      5.11 o 
  -1   7   4       18.99       13.77      4.05 o 
   0   7   4      149.21      165.25      9.70 o 
   1   7   4      261.67      268.26     17.01 o 
   2   7   4      122.07      121.11      8.30 o 
   3   7   4       86.10       86.03      7.08 o 
   4   7   4       50.89       64.24      8.04 o 
   5   7   4      109.56      114.77      9.58 o 
   6   7   4       86.47       78.85      8.03 o 
   7   7   4        2.57       -1.79      5.03 o 
   8   7   4        3.16        3.28      4.93 o 
   9   7   4       12.35       15.26      6.22 o 
  10   7   4        2.31        5.40      5.77 o 
  11   7   4        4.24        5.86      6.08 o 
  12   7   4        2.41       -3.94      8.47 o 
  13   7   4        4.32       -9.84      9.84 o 
 -13   8   4        1.26       11.07     19.67 o 
 -12   8   4        0.10       -3.84      9.30 o 
 -11   8   4        8.69        7.33      6.58 o 
 -10   8   4       41.11       28.82     10.58 o 
  -9   8   4       46.12       51.14     11.22 o 
  -8   8   4        2.58        2.36      5.84 o 
  -7   8   4        1.09        0.99      4.94 o 
  -6   8   4       33.97       22.90      5.00 o 
  -5   8   4      154.25      150.19     11.24 o 
  -4   8   4      210.14      204.86     11.56 o 
  -3   8   4      469.93      453.15     18.69 o 
  -2   8   4      512.20      566.68     32.57 o 
  -1   8   4      139.98      138.08      9.32 o 
   0   8   4      165.33      170.63     10.31 o 
   1   8   4      102.84       99.60      7.86 o 
   2   8   4      157.70      162.02     10.11 o 
   3   8   4      236.76      265.79     17.66 o 
   4   8   4       57.14       49.68      7.31 o 
   5   8   4        1.59        1.56      4.93 o 
   6   8   4        0.15       10.43      6.03 o 
   7   8   4        1.42        1.71      5.05 o 
   8   8   4        0.12       -4.47      4.47 o 
   9   8   4        3.18        2.36      5.76 o 
  10   8   4        9.76       12.25      6.49 o 
  11   8   4        4.76        1.66      6.49 o 
 -11   9   4        0.72       -8.30      8.30 o 
 -10   9   4       12.93       14.93     10.33 o 
  -9   9   4       25.24       20.37     10.33 o 
  -8   9   4       22.66       14.99     20.29 o 
  -7   9   4        0.22        1.28      6.27 o 
  -6   9   4       38.88       24.64      6.64 o 
  -5   9   4        0.67        2.17      5.28 o 
  -4   9   4        8.47        6.24      5.46 o 
  -3   9   4       16.09       22.72      5.64 o 
  -2   9   4        3.90        0.43      4.31 o 
  -1   9   4        0.09       -4.20      4.20 o 
   0   9   4        0.17        0.43      4.18 o 
   1   9   4       15.56       17.14      5.00 o 
   2   9   4       55.54       77.34      8.48 o 
   3   9   4       16.88       24.82      6.32 o 
   4   9   4        2.37        2.96      5.25 o 
   5   9   4        0.41        0.28      5.09 o 
   6   9   4        3.13        4.27      7.10 o 
   7   9   4        2.14       -1.64      5.86 o 
   8   9   4        8.33       17.00      6.59 o 
   9   9   4        5.32        6.68      6.70 o 
  -8  10   4       10.03       17.35     10.60 o 
  -7  10   4        4.66       -0.42      7.70 o 
  -6  10   4        3.23       -2.74      8.76 o 
  -5  10   4        0.65        0.81      5.46 o 
  -4  10   4        4.56        7.04      7.01 o 
  -3  10   4        3.89        5.84      5.70 o 
  -2  10   4        1.14        0.71      5.45 o 
  -1  10   4        0.58       -2.29      5.10 o 
   0  10   4        0.11        1.01      6.16 o 
   1  10   4        4.58        6.48      5.05 o 
   2  10   4       13.86        6.48      5.69 o 
   3  10   4       10.86       15.67      6.13 o 
   4  10   4        3.77        4.09      5.73 o 
   5  10   4        6.22       -6.30      6.30 o 
   6  10   4        5.67        5.53      6.20 o 
   7  10   4        5.84       22.75     18.44 o 
  -3  11   4        0.94        0.60      6.06 o 
  -2  11   4        6.05       12.23      7.81 o 
  -1  11   4        4.16       15.46      7.72 o 
   0  11   4        0.44        8.83      7.25 o 
   1  11   4        0.00       -1.18      7.23 o 
 -18   1   5        1.80        4.76      9.53 o 
 -17   1   5        0.09       -7.60      7.60 o 
 -16   1   5       11.42        1.15     11.07 o 
 -15   1   5       56.98       24.20     16.91 o 
 -14   1   5      238.25      233.09     16.66 o 
 -13   1   5       37.96       28.78      7.10 o 
 -12   1   5       10.94        4.12      4.22 o 
 -11   1   5      258.59      275.97     16.31 o 
 -10   1   5      126.31      136.70      9.13 o 
  -9   1   5      555.56      521.80     25.18 o 
  -8   1   5     2501.61     2445.23     79.11 o 
  -7   1   5     2327.32     2302.49     73.89 o 
  -6   1   5     3246.54     3107.10     99.35 o 
  -5   1   5      284.84      316.66     11.67 o 
  -4   1   5       42.17       42.19      2.61 o 
  -3   1   5     1150.54     1179.46     34.79 o 
  -2   1   5      532.47      532.96     16.45 o 
  -1   1   5    11595.41    11098.24    391.21 o 
   0   1   5    15277.80    12891.41    369.48 o 
   1   1   5     4866.19     4613.59    145.76 o 
   2   1   5        2.88        3.43      1.46 o 
   3   1   5      683.57      782.00     23.45 o 
   4   1   5     1462.63     1539.88     49.59 o 
   5   1   5     2291.37     2318.89     74.18 o 
   6   1   5     1025.87      995.12     33.32 o 
   7   1   5      793.39      782.44     26.77 o 
   8   1   5      318.53      310.72     14.29 o 
   9   1   5      628.48      569.16     34.02 o 
  10   1   5      170.20      164.07     10.59 o 
  11   1   5       87.56       85.62      7.81 o 
  12   1   5      178.36      176.18     11.39 o 
  13   1   5      126.69      120.23     11.31 o 
  14   1   5       84.57       70.20     12.21 o 
  15   1   5        2.91       -3.28      7.79 o 
  16   1   5        5.20       -2.46     13.53 o 
 -18   2   5        1.61       -3.52     13.22 o 
 -17   2   5        0.16       -0.02      9.22 o 
 -16   2   5        8.15        8.77      8.23 o 
 -15   2   5        4.34        1.25      6.11 o 
 -14   2   5        8.62       15.82      6.73 o 
 -13   2   5        2.13       -3.43      3.81 o 
 -12   2   5       11.54        9.71      4.74 o 
 -11   2   5       43.49       42.82      7.13 o 
 -10   2   5        1.21        1.94      3.60 o 
  -9   2   5        0.44       -0.59      2.35 o 
  -8   2   5      167.78      156.94      8.82 o 
  -7   2   5        4.93        6.38      1.43 o 
  -6   2   5      189.64      192.32      7.23 o 
  -5   2   5     2083.54     2153.38     62.81 o 
  -4   2   5      145.34      147.61      5.87 o 
  -3   2   5     4367.08     4134.50    151.64 o 
  -2   2   5       28.38       27.58      2.25 o 
  -1   2   5       91.96       90.69      6.55 o 
   0   2   5      123.73      125.52      8.56 o 
   1   2   5      478.40      501.02     24.23 o 
   2   2   5     1086.80     1142.62     33.91 o 
   3   2   5      195.62      208.51      7.45 o 
   4   2   5      604.33      587.26     22.90 o 
   5   2   5     1295.83     1419.61     51.94 o 
   6   2   5      245.47      237.62     12.88 o 
   7   2   5      160.71      172.49     10.11 o 
   8   2   5      162.45      151.69     12.19 o 
   9   2   5        2.76        6.64      3.70 o 
  10   2   5        4.57        6.49      3.91 o 
  11   2   5        3.64       -1.51      3.87 o 
  12   2   5       54.01       59.51      7.16 o 
  13   2   5        0.93        6.95      6.19 o 
  14   2   5        9.91       29.86      9.88 o 
  16   2   5        2.48        4.92     13.53 o 
 -17   3   5        9.27       13.57      9.72 o 
 -16   3   5       11.29       17.20      9.34 o 
 -15   3   5       23.55       14.93      7.29 o 
 -14   3   5       29.03       21.16      7.19 o 
 -13   3   5      152.93      164.09     13.96 o 
 -12   3   5      286.04      289.48     15.90 o 
 -11   3   5        1.49        3.14      4.11 o 
 -10   3   5      237.05      248.31     13.75 o 
  -9   3   5      550.11      536.95     33.42 o 
  -8   3   5      233.83      267.34     15.17 o 
  -7   3   5     1279.29     1312.15     39.71 o 
  -6   3   5      124.66      138.52      6.24 o 
  -5   3   5      390.37      410.33     13.58 o 
  -4   3   5      991.98      943.43     28.76 o 
  -3   3   5      211.30      199.03      8.29 o 
  -2   3   5      172.58      177.14      8.29 o 
  -1   3   5      683.83      662.50     22.56 o 
   0   3   5      741.84      782.91     26.45 o 
   1   3   5      901.20      873.44     32.20 o 
   2   3   5      218.70      210.05      9.26 o 
   3   3   5      679.98      660.14     20.34 o 
   4   3   5      527.80      519.72     16.57 o 
   5   3   5      452.11      450.79     16.46 o 
   6   3   5     1142.70     1173.37     39.25 o 
   7   3   5      463.25      461.19     17.24 o 
   8   3   5     1255.49     1250.55     41.94 o 
   9   3   5      175.36      212.76     14.52 o 
  10   3   5        9.64        5.57      4.69 o 
  11   3   5      285.16      276.03     28.11 o 
  12   3   5      149.09      132.91     12.25 o 
  13   3   5       49.57       47.53     13.38 o 
  14   3   5       24.75       12.49      8.47 o 
  15   3   5        6.68        3.38     15.68 o 
 -17   4   5        2.49        5.71     10.64 o 
 -16   4   5        6.61        2.64      7.58 o 
 -15   4   5        0.13       -6.01      6.01 o 
 -14   4   5        0.27        1.31      6.50 o 
 -13   4   5       10.44        4.81      6.01 o 
 -12   4   5       79.70       71.22      9.49 o 
 -11   4   5       13.42       15.97      4.96 o 
 -10   4   5       83.45       92.41      7.14 o 
  -9   4   5      310.12      308.20     15.76 o 
  -8   4   5      255.60      250.28     13.06 o 
  -7   4   5       25.60       32.33      4.04 o 
  -6   4   5      781.97      808.94     41.67 o 
  -5   4   5      355.92      334.69     14.98 o 
  -4   4   5        0.80       -1.33      1.97 o 
  -3   4   5      213.82      204.52      8.80 o 
  -2   4   5      581.77      560.76     17.99 o 
  -1   4   5      389.69      381.79     14.50 o 
   0   4   5      181.53      177.58      8.38 o 
   1   4   5     1448.39     1497.95     49.27 o 
   2   4   5       20.56       20.63      3.84 o 
   3   4   5      337.74      378.04     14.39 o 
   4   4   5      186.25      181.92     14.44 o 
   5   4   5      521.10      492.77     20.44 o 
   6   4   5       32.86       39.39      5.13 o 
   7   4   5        6.89       10.65      3.87 o 
   8   4   5      267.50      281.58     22.63 o 
   9   4   5        6.62        3.73      4.26 o 
  10   4   5       51.40       47.21      7.62 o 
  11   4   5       13.73       12.03      5.95 o 
  12   4   5        0.25        1.68      5.91 o 
  13   4   5        0.04       -2.34      6.06 o 
  14   4   5        5.32        2.46      7.82 o 
  15   4   5        1.84        5.56      9.16 o 
 -16   5   5        1.44       -1.42      7.78 o 
 -15   5   5        0.15        0.28      8.19 o 
 -14   5   5        3.58       -6.39      6.39 o 
 -13   5   5       40.43       48.05      9.00 o 
 -12   5   5       99.04       96.67     14.38 o 
 -11   5   5      205.01      211.95     13.63 o 
 -10   5   5        8.45        8.43      4.17 o 
  -9   5   5       49.06       50.59      6.35 o 
  -8   5   5      480.74      499.93     21.73 o 
  -7   5   5       81.95       86.97      5.75 o 
  -6   5   5      157.02      167.77      7.97 o 
  -5   5   5      405.16      386.48     13.76 o 
  -4   5   5     1322.59     1278.96     42.55 o 
  -3   5   5     2282.98     2369.84     70.26 o 
  -2   5   5      885.68      844.46     29.60 o 
  -1   5   5        3.85        2.35      2.52 o 
   0   5   5       92.70       88.77      6.03 o 
   1   5   5      183.69      164.39      8.68 o 
   2   5   5      421.66      411.28     15.89 o 
   3   5   5     1220.28     1182.93     39.76 o 
   4   5   5      867.25      903.58     34.35 o 
   5   5   5       67.68       72.80      6.75 o 
   6   5   5       24.77       28.32      5.13 o 
   7   5   5      503.43      428.92     33.67 o 
   8   5   5       32.12       23.83      5.24 o 
   9   5   5       41.92       48.71      6.56 o 
  10   5   5      137.63      143.89     11.07 o 
  11   5   5       26.74       15.79      8.45 o 
  12   5   5       18.32       10.91      6.37 o 
  13   5   5        2.73       -8.21      8.61 o 
  14   5   5        0.10        0.70      9.01 o 
 -15   6   5        0.90        2.80      8.04 o 
 -14   6   5        1.93       -6.81      6.81 o 
 -13   6   5        8.52        6.77      7.62 o 
 -12   6   5       15.62       25.93      7.89 o 
 -11   6   5       18.88       38.98      8.04 o 
 -10   6   5       11.35        6.46      5.13 o 
  -9   6   5       45.29       54.91      6.27 o 
  -8   6   5       35.92       30.46      6.79 o 
  -7   6   5      134.80      140.65      7.82 o 
  -6   6   5       39.74       39.35      4.33 o 
  -5   6   5      252.30      252.91     10.45 o 
  -4   6   5       83.17      102.65      7.09 o 
  -3   6   5       28.97       17.62      5.12 o 
  -2   6   5       44.07       42.18      5.07 o 
  -1   6   5       83.46       90.48      6.61 o 
   0   6   5       73.12       76.95      6.65 o 
   1   6   5       73.16       65.05      5.81 o 
   2   6   5       39.54       36.84      6.27 o 
   3   6   5        0.40       -2.98      2.98 o 
   4   6   5       35.31       42.96      5.88 o 
   5   6   5       77.60       70.45      8.15 o 
   6   6   5      154.31      136.24     10.18 o 
   7   6   5       50.01       58.91      7.24 o 
   8   6   5        1.30        6.47      4.60 o 
   9   6   5        0.40        3.83      4.73 o 
  10   6   5        0.89        9.96      5.92 o 
  11   6   5        7.65       11.19      6.96 o 
  12   6   5        3.09       10.23      7.04 o 
  13   6   5       21.97       12.35      9.30 o 
 -14   7   5        0.06       12.49     11.22 o 
 -13   7   5        3.10       -2.67      7.54 o 
 -12   7   5       56.18       67.13     10.64 o 
 -11   7   5       62.47       49.64      8.94 o 
 -10   7   5      102.62       99.67      8.53 o 
  -9   7   5       27.98       26.70      5.66 o 
  -8   7   5        1.27        2.72      4.15 o 
  -7   7   5        3.63        4.12      4.67 o 
  -6   7   5       13.30        8.08      4.04 o 
  -5   7   5       75.62       75.17      6.56 o 
  -4   7   5      168.10      188.04     17.22 o 
  -3   7   5      407.64      410.61     18.08 o 
  -2   7   5       38.97       39.47      5.13 o 
  -1   7   5      110.31      116.60     10.78 o 
   0   7   5       32.41       32.01      5.05 o 
   1   7   5       69.32       64.21      6.30 o 
   2   7   5      333.71      366.75     15.73 o 
   3   7   5      281.47      298.93     14.01 o 
   4   7   5      125.70      122.79      9.60 o 
   5   7   5      138.61      144.38     10.85 o 
   6   7   5       27.57       38.55      7.58 o 
   7   7   5        3.21        4.89      4.91 o 
   8   7   5      106.75      120.88     10.66 o 
   9   7   5      115.24      139.08     11.56 o 
  10   7   5       92.43      141.98     11.88 o 
  11   7   5       25.95       23.01      8.03 o 
  12   7   5        3.83       -1.26      7.99 o 
 -13   8   5        0.86      -14.14     16.60 o 
 -12   8   5        1.68       -3.69     15.98 o 
 -11   8   5        8.03        4.80     11.07 o 
 -10   8   5        1.78        3.07      8.85 o 
  -9   8   5        0.48       -1.85      5.04 o 
  -8   8   5       17.07       12.45      5.61 o 
  -7   8   5        4.63        5.78      4.71 o 
  -6   8   5        5.07       -2.55      3.73 o 
  -5   8   5        0.17        7.10      4.13 o 
  -4   8   5        8.62       10.02      4.39 o 
  -3   8   5        0.47       10.00      4.54 o 
  -2   8   5        0.85        8.64      4.30 o 
  -1   8   5       27.44       20.09      4.99 o 
   0   8   5        0.25       -1.03      4.07 o 
   1   8   5        3.59       -1.07      3.98 o 
   2   8   5       13.95       10.19      5.69 o 
   3   8   5        5.92       13.69      5.35 o 
   4   8   5       27.68       31.35      7.33 o 
   5   8   5        5.01       -4.62      4.62 o 
   6   8   5       10.79       12.96      6.03 o 
   7   8   5        0.27       -1.06      5.13 o 
   8   8   5       23.89       25.20      6.77 o 
   9   8   5        1.14        3.88      5.81 o 
  10   8   5        0.26       -4.56      5.92 o 
  11   8   5        0.33        5.04      8.08 o 
 -11   9   5       14.02        8.17     10.14 o 
 -10   9   5       13.61       21.18     21.83 o 
  -9   9   5       10.40       20.29     10.33 o 
  -8   9   5        8.76       15.56      7.72 o 
  -7   9   5       13.70       14.86      7.28 o 
  -6   9   5       20.49       11.33      7.45 o 
  -5   9   5       52.18       36.25      8.12 o 
  -4   9   5      109.03       99.19      8.40 o 
  -3   9   5       62.23       51.22      7.99 o 
  -2   9   5       45.63       46.99      6.55 o 
  -1   9   5       51.58       46.95      8.08 o 
   0   9   5       35.16       46.85      6.64 o 
   1   9   5       24.37       28.72      6.07 o 
   2   9   5       36.33       42.75      6.83 o 
   3   9   5       76.75       81.75     13.34 o 
   4   9   5       74.16       68.34      8.32 o 
   5   9   5       14.68        1.22      5.42 o 
   6   9   5        1.04       -2.86      5.44 o 
   7   9   5        0.24        4.49      6.86 o 
   8   9   5        1.61        6.29      6.64 o 
   9   9   5        7.43        7.42      8.71 o 
  -8  10   5       10.80       26.17     11.80 o 
  -7  10   5        0.17        1.46      7.69 o 
  -6  10   5        3.99       -3.73      6.59 o 
  -5  10   5        0.00        3.40      5.95 o 
  -4  10   5        1.57        5.08      5.73 o 
  -3  10   5       15.68       20.77      6.51 o 
  -2  10   5        7.56        0.31      5.56 o 
  -1  10   5        1.09       -0.88      4.44 o 
   0  10   5        1.62        5.37      5.00 o 
   1  10   5       37.96       49.38     11.18 o 
   2  10   5       23.49       24.84      6.83 o 
   3  10   5        8.69        3.82      5.89 o 
   4  10   5        7.44        9.21      6.59 o 
   5  10   5        0.08       -3.02      5.63 o 
   6  10   5        0.23       -1.80      6.64 o 
  -1  11   5        3.08        7.15      7.74 o 
 -18   0   6        5.92       16.60     13.53 o 
 -17   0   6        7.71        3.07     10.45 o 
 -16   0   6        5.36       -9.22      9.22 o 
 -15   0   6       18.38       25.82     13.53 o 
 -14   0   6      212.09      253.75     21.49 o 
 -13   0   6      209.86      192.14     17.37 o 
 -12   0   6      448.75      411.30     38.12 o 
 -11   0   6       68.01       51.97     10.76 o 
 -10   0   6       26.10       16.50      5.42 o 
  -9   0   6      308.90      334.41     25.21 o 
  -8   0   6     1300.31     1177.37     96.83 o 
  -7   0   6     9824.91     8419.71    595.74 o 
  -6   0   6     3870.16     3812.46    192.77 o 
  -5   0   6       72.90      134.06     14.50 o 
  -4   0   6      224.17      277.52     14.72 o 
  -3   0   6     2165.08     2246.94    113.03 o 
  -2   0   6    14283.61    13282.51    539.02 o 
  -1   0   6    11655.89    11464.06    465.55 o 
   0   0   6     2168.36     2008.95     82.82 o 
   1   0   6      231.92      195.71      9.67 o 
   2   0   6       60.89       84.10      5.47 o 
   3   0   6      521.46      563.92     24.71 o 
   4   0   6     1222.90     1274.60     53.58 o 
   5   0   6      556.34      607.84     27.58 o 
   6   0   6     1970.83     1861.69     95.85 o 
   7   0   6      107.08      108.99     10.43 o 
   8   0   6      476.48      452.24     27.17 o 
   9   0   6       14.30       15.76      5.86 o 
  10   0   6      448.29      430.49     27.58 o 
  11   0   6       33.68       19.73      7.24 o 
  12   0   6       69.35       90.99     16.60 o 
  13   0   6       65.25       66.73     10.93 o 
  14   0   6       55.49       47.92     10.49 o 
  15   0   6        3.36        1.23     12.30 o 
  16   0   6        0.11       23.36     14.76 o 
 -18   1   6        1.93        5.28     11.07 o 
 -17   1   6        0.28        1.07      8.23 o 
 -16   1   6        1.17       -3.38      7.39 o 
 -15   1   6        2.57        4.32      6.01 o 
 -14   1   6       16.68        4.74      5.30 o 
 -13   1   6       56.24       65.59      8.60 o 
 -12   1   6      146.72      143.27     10.14 o 
 -11   1   6      739.17      696.66     44.94 o 
 -10   1   6       11.48       10.53      3.84 o 
  -9   1   6      271.77      264.14     12.82 o 
  -8   1   6      650.93      697.98     24.19 o 
  -7   1   6      289.19      256.44     10.36 o 
  -6   1   6     1620.36     1672.46     54.37 o 
  -5   1   6       25.21       21.05      3.27 o 
  -4   1   6       18.43       28.51      2.11 o 
  -3   1   6       86.87       97.01      4.19 o 
  -2   1   6     2155.20     1969.55     57.51 o 
  -1   1   6       16.80       21.25      2.27 o 
   0   1   6     1637.74     1614.93     47.93 o 
   1   1   6      192.77      275.45      9.10 o 
   2   1   6      396.65      465.80     14.54 o 
   3   1   6     1637.07     1673.84     49.27 o 
   4   1   6      345.99      350.69     11.36 o 
   5   1   6     2469.01     2622.19     84.29 o 
   6   1   6      490.26      490.18     17.74 o 
   7   1   6       12.78       12.04      5.50 o 
   8   1   6       53.14       51.76      5.67 o 
   9   1   6      139.26      128.84      9.20 o 
  10   1   6      143.72      134.00     16.51 o 
  11   1   6       31.43       32.45      5.90 o 
  12   1   6        0.92       -1.75      4.68 o 
  13   1   6        3.36        1.62      5.06 o 
  14   1   6       24.19       27.84      7.24 o 
  15   1   6       21.42       11.97      9.16 o 
  16   1   6        0.47      -12.91     12.91 o 
 -18   2   6        3.45       20.93     10.76 o 
 -17   2   6        9.13       11.29     10.76 o 
 -16   2   6       45.71       29.17      9.77 o 
 -15   2   6       74.50       78.91     10.12 o 
 -14   2   6      362.51      328.68     35.56 o 
 -13   2   6      681.59      729.05     30.43 o 
 -12   2   6      403.14      445.19     21.50 o 
 -11   2   6      724.08      689.47     28.58 o 
 -10   2   6      346.14      333.36     18.56 o 
  -9   2   6      224.63      212.75     11.83 o 
  -8   2   6      899.64     1006.91     44.35 o 
  -7   2   6       63.23       57.24      4.37 o 
  -6   2   6      284.95      275.95     11.09 o 
  -5   2   6       13.67       11.23      2.38 o 
  -4   2   6      597.20      691.74     21.43 o 
  -3   2   6      638.94      632.54     19.55 o 
  -2   2   6       23.25       24.16      2.24 o 
  -1   2   6      598.81      604.27     18.72 o 
   0   2   6      189.58      199.02      7.11 o 
   1   2   6      373.63      344.24     11.21 o 
   2   2   6      983.19     1097.93     32.87 o 
   3   2   6      103.72      123.69      5.20 o 
   4   2   6       80.44       79.21      3.91 o 
   5   2   6     2770.45     2781.86     89.46 o 
   6   2   6     2759.53     2786.26    116.19 o 
   7   2   6     2851.09     2837.01     91.50 o 
   8   2   6      990.17     1026.50     39.18 o 
   9   2   6      441.28      459.95     20.19 o 
  10   2   6      298.29      299.81     14.95 o 
  11   2   6       68.78       80.53     12.17 o 
  12   2   6      152.41      140.05     12.62 o 
  13   2   6      156.31      157.98     13.78 o 
  14   2   6       57.76       58.50      9.47 o 
  15   2   6        5.43       13.81      9.45 o 
 -17   3   6        1.96        5.62      8.90 o 
 -16   3   6       11.91       11.82      8.23 o 
 -15   3   6       21.55       25.02      8.15 o 
 -14   3   6      101.23      102.72     15.52 o 
 -13   3   6        5.47       -0.67      4.85 o 
 -12   3   6       47.86       50.18      6.86 o 
 -11   3   6        0.01        0.52      4.26 o 
 -10   3   6       40.36       45.71      6.09 o 
  -9   3   6      606.56      620.10     22.49 o 
  -8   3   6      604.10      583.40     21.21 o 
  -7   3   6      110.28      105.58      7.02 o 
  -6   3   6      146.47      165.63      7.51 o 
  -5   3   6      162.55      156.61      7.38 o 
  -4   3   6      877.99      987.53     30.09 o 
  -3   3   6     2532.55     2624.08     76.87 o 
  -2   3   6       24.89       26.43      2.52 o 
  -1   3   6       36.57       23.96      4.44 o 
   0   3   6     4097.57     3989.69    126.86 o 
   1   3   6     4593.54     4663.76    147.48 o 
   2   3   6      756.79      775.86     26.56 o 
   3   3   6        0.29        1.41      1.37 o 
   4   3   6      208.38      233.05      8.55 o 
   5   3   6       44.64       52.33      4.28 o 
   6   3   6        5.96        1.16      3.22 o 
   7   3   6        9.70       12.19      4.03 o 
   8   3   6      491.03      532.75     22.74 o 
   9   3   6       21.19       25.00      6.39 o 
  10   3   6        0.72        3.63      5.06 o 
  11   3   6        5.04        3.81      5.70 o 
  12   3   6      120.72      153.06     17.11 o 
  13   3   6        6.34       -2.09      5.86 o 
  14   3   6        2.23       -2.39      7.68 o 
  15   3   6        3.10        8.94      9.53 o 
 -17   4   6        0.10       -3.37      9.53 o 
 -16   4   6       12.39        9.85      8.15 o 
 -15   4   6        1.13       -6.91      6.91 o 
 -14   4   6       35.53       41.15     11.73 o 
 -13   4   6       19.50       18.10      7.42 o 
 -12   4   6       40.15       44.04      9.41 o 
 -11   4   6       31.33       35.95      7.28 o 
 -10   4   6      596.31      624.35     26.65 o 
  -9   4   6      997.41     1027.15     39.73 o 
  -8   4   6       82.18       96.76      7.85 o 
  -7   4   6      316.68      373.77     15.01 o 
  -6   4   6      638.62      651.61     30.92 o 
  -5   4   6     1091.46     1137.69     39.32 o 
  -4   4   6     1990.01     1887.58     56.20 o 
  -3   4   6     1614.63     1632.49     48.92 o 
  -2   4   6     1787.40     1803.13     53.61 o 
  -1   4   6      776.84      779.67     24.26 o 
   0   4   6     1138.80     1063.72     48.13 o 
   1   4   6     2305.46     2325.85     75.28 o 
   2   4   6      352.76      333.59     13.14 o 
   3   4   6       74.18       69.88      6.70 o 
   4   4   6       91.33       97.58      7.21 o 
   5   4   6      166.56      175.59     10.41 o 
   6   4   6      652.67      692.59     30.97 o 
   7   4   6       21.17       18.96      4.60 o 
   8   4   6       22.27       23.19      5.20 o 
   9   4   6       42.14       54.12      8.70 o 
  10   4   6      111.96       87.34      9.79 o 
  11   4   6       59.05       57.09      9.11 o 
  12   4   6        1.45       -1.74      6.06 o 
  13   4   6        7.50        3.30      6.52 o 
  14   4   6        3.85       -5.23      8.66 o 
 -16   5   6       17.16       13.33     11.20 o 
 -15   5   6       18.31       21.62      8.70 o 
 -14   5   6        0.00       -6.28      6.28 o 
 -13   5   6       13.73        6.11      6.85 o 
 -12   5   6       54.85       94.98     13.12 o 
 -11   5   6       90.80       94.48      9.07 o 
 -10   5   6      197.00      219.30     11.89 o 
  -9   5   6      223.09      220.56     13.14 o 
  -8   5   6       65.89       63.05      5.97 o 
  -7   5   6       90.64       91.84     10.66 o 
  -6   5   6      270.25      314.24     11.99 o 
  -5   5   6      521.57      534.57     18.10 o 
  -4   5   6      203.11      210.68     10.18 o 
  -3   5   6      193.81      197.93     20.65 o 
  -2   5   6      266.95      270.49     13.47 o 
  -1   5   6       91.60       89.54      6.20 o 
   0   5   6       44.51       52.81      4.87 o 
   1   5   6        1.88        1.49      3.04 o 
   2   5   6      222.53      199.36     11.85 o 
   3   5   6      235.26      215.95     10.84 o 
   4   5   6      518.44      502.89     30.65 o 
   5   5   6      862.09      927.19     36.27 o 
   6   5   6      315.22      328.11     18.46 o 
   7   5   6        0.00        0.17      3.86 o 
   8   5   6       72.47       66.55      7.29 o 
   9   5   6       14.73       16.01      5.22 o 
  10   5   6        0.70       -2.50      5.44 o 
  11   5   6        0.14       -5.83      5.83 o 
  12   5   6        0.56       -2.63      6.03 o 
  13   5   6        1.58       -0.41      6.82 o 
  14   5   6       10.59        4.00     11.07 o 
 -15   6   6       26.39       23.88      9.29 o 
 -14   6   6        3.18       -5.26      7.70 o 
 -13   6   6       29.16       28.29      8.70 o 
 -12   6   6       88.73       89.43     11.73 o 
 -11   6   6      267.75      320.81     18.30 o 
 -10   6   6      336.15      351.06     16.05 o 
  -9   6   6      106.60      103.34     10.51 o 
  -8   6   6        8.71       16.85      4.64 o 
  -7   6   6       14.43       16.02      4.94 o 
  -6   6   6       16.11       20.98      4.31 o 
  -5   6   6      116.90      106.93      7.59 o 
  -4   6   6       37.57       36.66      4.75 o 
  -3   6   6      153.25      150.88     13.74 o 
  -2   6   6      167.18      170.89     14.63 o 
  -1   6   6      382.47      382.74     15.65 o 
   0   6   6       28.92       29.36      4.43 o 
   1   6   6       37.89       37.90      4.94 o 
   2   6   6      544.50      588.55     22.04 o 
   3   6   6      501.45      534.20     20.40 o 
   4   6   6      156.11      162.61     10.76 o 
   5   6   6      176.37      170.16     16.59 o 
   6   6   6       64.85       68.75      7.54 o 
   7   6   6      147.16      150.81     11.21 o 
   8   6   6      229.46      215.91     13.87 o 
   9   6   6      195.03      225.07     16.68 o 
  10   6   6      206.15      202.28     18.55 o 
  11   6   6       74.29       79.13     13.43 o 
  12   6   6       25.19       11.20     13.30 o 
  13   6   6        6.15        9.97      9.28 o 
 -14   7   6        0.01        8.30      8.33 o 
 -13   7   6        1.08        0.49      7.74 o 
 -12   7   6        3.86        1.93      7.42 o 
 -11   7   6        0.96        8.81      7.22 o 
 -10   7   6        0.81       -5.37      6.30 o 
  -9   7   6        1.88        3.54      5.16 o 
  -8   7   6        3.09        4.06      4.78 o 
  -7   7   6       30.46       28.71      6.09 o 
  -6   7   6        9.01       11.80      4.34 o 
  -5   7   6        1.06       -0.43      3.81 o 
  -4   7   6        2.10       -3.50      3.50 o 
  -3   7   6       41.20       37.51      6.21 o 
  -2   7   6        0.14       -3.32      3.32 o 
  -1   7   6        2.99        4.14      3.66 o 
   0   7   6       58.88       69.10      7.83 o 
   1   7   6       37.20       42.46      5.49 o 
   2   7   6       10.87        6.93      4.12 o 
   3   7   6       13.88       11.30      6.83 o 
   4   7   6       10.06        5.92      4.60 o 
   5   7   6        1.64        0.39      5.23 o 
   6   7   6       19.49       13.70      5.42 o 
   7   7   6       11.67        9.09      5.18 o 
   8   7   6        0.44       -1.52      5.36 o 
   9   7   6        0.06        3.89      7.01 o 
  10   7   6        2.69        6.83      7.45 o 
  11   7   6        7.35       13.48      7.29 o 
  12   7   6        0.14       -6.65      7.55 o 
 -12   8   6        3.55      -15.37     15.37 o 
 -11   8   6       18.40        6.15     12.91 o 
 -10   8   6       15.88       21.60      8.11 o 
  -9   8   6       11.21        5.98      5.63 o 
  -8   8   6       41.27       31.93      6.69 o 
  -7   8   6       85.61       78.10     11.81 o 
  -6   8   6      133.68      135.02     15.62 o 
  -5   8   6      162.52      165.81     21.07 o 
  -4   8   6      172.72      189.73     13.13 o 
  -3   8   6      151.54      157.38     10.28 o 
  -2   8   6      223.90      230.88     12.89 o 
  -1   8   6       57.14       64.73      7.33 o 
   0   8   6        0.57       -3.72      3.85 o 
   1   8   6       52.83       60.44      6.73 o 
   2   8   6      184.51      158.74     11.57 o 
   3   8   6      324.68      309.66     20.50 o 
   4   8   6      149.07      127.17     10.74 o 
   5   8   6        0.24       -5.96      6.66 o 
   6   8   6       29.58       25.89      7.55 o 
   7   8   6        4.92        4.56      5.75 o 
   8   8   6        1.72       -2.68      5.48 o 
   9   8   6       11.29        6.52      6.44 o 
  10   8   6        7.64        5.36      7.42 o 
 -10   9   6       30.21       40.98     12.01 o 
  -9   9   6       27.95       25.39      8.48 o 
  -8   9   6       21.77       20.06      7.84 o 
  -7   9   6       47.22       43.94      9.29 o 
  -6   9   6        9.07        8.54      5.95 o 
  -5   9   6        4.81       10.52      4.81 o 
  -4   9   6       13.48       16.35      5.42 o 
  -3   9   6       43.74       45.78      6.80 o 
  -2   9   6        4.54        0.23      4.81 o 
  -1   9   6       17.74       16.11      5.32 o 
   0   9   6       53.64       50.11      6.92 o 
   1   9   6       37.31       37.34      6.21 o 
   2   9   6       17.27       20.36      6.19 o 
   3   9   6       50.53       58.35      7.91 o 
   4   9   6       15.20       25.33      6.75 o 
   5   9   6        0.51        1.31      5.92 o 
   6   9   6        9.88       22.16      7.76 o 
   7   9   6       20.90       26.42      7.50 o 
   8   9   6        4.25       12.13      6.74 o 
  -7  10   6       13.53       24.65      8.82 o 
  -6  10   6       16.13       10.71     11.07 o 
  -5  10   6        0.54       -6.66      6.66 o 
  -4  10   6        0.79       -1.92      5.31 o 
  -3  10   6        0.37       -4.78      4.78 o 
  -2  10   6        1.26        3.78      5.19 o 
  -1  10   6        0.19       -2.67      6.35 o 
   0  10   6        1.03       -2.34      5.07 o 
   1  10   6        0.13        1.24      5.35 o 
   2  10   6       18.41       21.92      7.91 o 
   3  10   6       42.99       35.45     10.29 o 
   4  10   6       24.22       24.03      7.24 o 
   5  10   6        6.50        0.60      6.38 o 
 -18   1   7        0.39       -8.03      8.03 o 
 -17   1   7        0.18       -0.54      7.35 o 
 -16   1   7        7.46        1.65      9.53 o 
 -15   1   7       97.04       87.43     10.04 o 
 -14   1   7      431.31      456.73     21.44 o 
 -13   1   7      438.74      416.64     23.16 o 
 -12   1   7       80.05       80.04     10.83 o 
 -11   1   7       24.83       30.77      5.37 o 
 -10   1   7       20.15       10.93      3.95 o 
  -9   1   7       89.69       79.63      6.68 o 
  -8   1   7     1131.89     1060.56     40.41 o 
  -7   1   7     1616.94     1418.43     53.60 o 
  -6   1   7      811.07      810.33     35.84 o 
  -5   1   7     2232.38     2288.55     66.83 o 
  -4   1   7     2250.68     2220.16     65.08 o 
  -3   1   7      398.59      425.48     13.70 o 
  -2   1   7     2763.56     2716.75     79.18 o 
  -1   1   7     4643.76     4719.68    149.39 o 
   0   1   7     1355.81     1303.89     38.83 o 
   1   1   7     1116.74     1076.13     32.20 o 
   2   1   7      550.48      652.38     23.00 o 
   3   1   7      839.44      908.43     27.60 o 
   4   1   7      585.82      593.48     19.86 o 
   5   1   7      978.01      972.78     32.54 o 
   6   1   7     1292.67     1278.29     42.27 o 
   7   1   7      742.40      760.84     29.96 o 
   8   1   7      154.15      157.23      9.95 o 
   9   1   7      286.22      255.89     17.57 o 
  10   1   7      116.92       93.65     10.53 o 
  11   1   7       81.40       93.60      8.50 o 
  12   1   7      130.87      140.06     10.73 o 
  13   1   7      118.86      120.30     12.70 o 
  14   1   7       53.30       68.09      9.84 o 
  15   1   7        9.68       11.80     11.68 o 
 -18   2   7        2.79       12.73     26.13 o 
 -17   2   7        0.03        2.38      8.66 o 
 -16   2   7       12.16        2.52      5.73 o 
 -15   2   7       12.41       18.82      8.90 o 
 -14   2   7        6.16        9.55      5.95 o 
 -13   2   7      143.58      155.78     14.75 o 
 -12   2   7      425.70      378.37     44.64 o 
 -11   2   7        3.10        8.00      4.51 o 
 -10   2   7      237.54      256.44     20.85 o 
  -9   2   7      243.99      264.20     13.58 o 
  -8   2   7        1.48        1.93      2.31 o 
  -7   2   7      144.12      122.99      6.81 o 
  -6   2   7       90.04       85.31      4.33 o 
  -5   2   7       19.94       10.67      1.94 o 
  -4   2   7        8.07        9.16      2.61 o 
  -3   2   7        1.24        3.00      1.67 o 
  -2   2   7       46.87       43.82      3.92 o 
  -1   2   7      643.41      667.50     20.56 o 
   0   2   7        4.58        4.21      1.70 o 
   1   2   7       41.14       55.37      3.28 o 
   2   2   7       25.89       31.74      2.57 o 
   3   2   7      602.23      573.43     18.12 o 
   4   2   7      181.22      175.59      8.27 o 
   5   2   7      197.88      191.15     13.58 o 
   6   2   7      192.72      207.07      9.75 o 
   7   2   7      184.57      200.40     13.59 o 
   8   2   7      573.00      559.95     23.50 o 
   9   2   7       11.82       11.97      5.11 o 
  10   2   7      106.22       96.02      9.79 o 
  11   2   7       44.31       58.87      8.36 o 
  12   2   7       11.84        6.70      6.19 o 
  13   2   7        6.31       21.37      7.35 o 
  14   2   7        4.33       -5.87      5.87 o 
  15   2   7        0.86        3.69     10.76 o 
 -17   3   7       11.77        4.30     11.99 o 
 -16   3   7       29.75       43.66      8.99 o 
 -15   3   7       63.87       78.11     10.97 o 
 -14   3   7       70.64       84.05     10.86 o 
 -13   3   7       17.44       25.99      6.20 o 
 -12   3   7      199.64      208.30     13.52 o 
 -11   3   7      222.92      223.61     20.91 o 
 -10   3   7       22.28       26.95      5.64 o 
  -9   3   7      132.98      111.43     10.56 o 
  -8   3   7      226.21      246.63     11.16 o 
  -7   3   7      622.02      658.91     23.61 o 
  -6   3   7     1133.36     1201.27     36.57 o 
  -5   3   7      302.28      285.12     10.75 o 
  -4   3   7      816.13      780.17     24.36 o 
  -3   3   7      409.47      423.50     14.00 o 
  -2   3   7      453.09      462.74     15.09 o 
  -1   3   7     1498.63     1441.67     52.26 o 
   0   3   7     1831.21     1857.14     67.32 o 
   1   3   7      915.97      963.38     32.39 o 
   2   3   7      562.45      539.02     19.13 o 
   3   3   7      677.28      710.47     24.51 o 
   4   3   7      863.44      848.84     32.89 o 
   5   3   7       89.90      102.80      7.51 o 
   6   3   7      546.46      619.73     25.19 o 
   7   3   7      232.60      279.80     14.35 o 
   8   3   7        1.97        4.16      4.79 o 
   9   3   7      151.60      116.24     10.71 o 
  10   3   7       15.01       14.61      6.27 o 
  11   3   7       28.54       20.36      6.96 o 
  12   3   7       66.95       69.99      9.89 o 
  13   3   7       37.72       35.08      8.70 o 
  14   3   7       29.20       38.02      8.82 o 
  15   3   7       10.91       21.40     10.64 o 
 -17   4   7        0.00        5.66      8.10 o 
 -16   4   7       24.02       10.85      8.14 o 
 -15   4   7       47.21       35.38      8.75 o 
 -14   4   7        0.39       -6.50      6.50 o 
 -13   4   7       59.97       62.65     10.12 o 
 -12   4   7      180.18      205.94     14.74 o 
 -11   4   7       14.69        3.47      4.03 o 
 -10   4   7      149.33      182.09     11.95 o 
  -9   4   7      163.48      155.68     12.62 o 
  -8   4   7       92.57      107.01      7.22 o 
  -7   4   7       46.89       44.14      4.82 o 
  -6   4   7       17.49       13.60      4.77 o 
  -5   4   7      428.25      443.47     15.20 o 
  -4   4   7       33.66       35.68      4.12 o 
  -3   4   7       47.75       50.79      3.86 o 
  -2   4   7       29.75       37.10      3.41 o 
  -1   4   7       89.37       97.02      6.77 o 
   0   4   7       49.11       64.51      5.08 o 
   1   4   7      895.08      864.04     36.35 o 
   2   4   7      349.80      356.95     14.07 o 
   3   4   7       98.14       91.49      6.13 o 
   4   4   7       27.67       30.37      4.58 o 
   5   4   7       25.31       19.09      4.39 o 
   6   4   7      187.24      175.48     10.91 o 
   7   4   7      269.65      285.24     14.88 o 
   8   4   7       37.90       44.43      6.06 o 
   9   4   7        2.78        0.33      4.94 o 
  10   4   7        2.98        3.14      5.48 o 
  11   4   7      107.74      122.26     12.65 o 
  12   4   7       49.32       58.72     12.54 o 
  13   4   7        0.10       -4.37      6.46 o 
  14   4   7        0.05        4.28      8.46 o 
 -16   5   7       11.97       -0.54      8.19 o 
 -15   5   7        0.10       13.19      8.42 o 
 -14   5   7        6.82        8.87      7.70 o 
 -13   5   7       29.44       20.95      7.77 o 
 -12   5   7       45.54       39.37      7.13 o 
 -11   5   7       64.86       67.86      9.50 o 
 -10   5   7      371.48      370.87     22.45 o 
  -9   5   7       55.74       64.16      6.22 o 
  -8   5   7      121.12      126.15      8.35 o 
  -7   5   7      234.77      231.56     11.45 o 
  -6   5   7      277.85      282.51     11.32 o 
  -5   5   7      623.43      634.62     21.06 o 
  -4   5   7      438.18      415.58     16.34 o 
  -3   5   7      731.46      754.98     26.91 o 
  -2   5   7      476.54      521.20     22.04 o 
  -1   5   7      606.29      663.98     24.07 o 
   0   5   7      872.58      894.20     31.29 o 
   1   5   7      452.09      478.16     22.52 o 
   2   5   7      405.58      365.82     14.90 o 
   3   5   7      557.25      553.46     26.86 o 
   4   5   7      295.84      305.75     15.21 o 
   5   5   7      169.73      214.62     13.77 o 
   6   5   7      105.36      111.70     10.12 o 
   7   5   7       11.47       14.49      5.00 o 
   8   5   7       77.57       79.82      8.12 o 
   9   5   7       40.59       44.10      9.17 o 
  10   5   7      146.25      113.70     12.31 o 
  11   5   7       12.89        2.25      7.58 o 
  12   5   7        0.17       -0.89      6.58 o 
  13   5   7        1.32        4.92      7.58 o 
 -15   6   7        1.16       -4.69      7.74 o 
 -14   6   7        3.46       15.74      8.29 o 
 -13   6   7        9.27       -1.14      7.04 o 
 -12   6   7       20.84       28.12     14.38 o 
 -11   6   7       29.35       22.77      6.48 o 
 -10   6   7      117.82      121.55     14.86 o 
  -9   6   7        8.09        1.31      4.06 o 
  -8   6   7       85.23       96.67      9.85 o 
  -7   6   7       35.53       20.75      5.11 o 
  -6   6   7       10.60        7.85      3.88 o 
  -5   6   7       11.41       13.99      5.36 o 
  -4   6   7      152.41      170.00      9.86 o 
  -3   6   7        0.13       -2.37      3.22 o 
  -2   6   7       52.88       52.67      7.54 o 
  -1   6   7       88.77       92.75      8.00 o 
   0   6   7       28.34       30.87      4.58 o 
   1   6   7       22.21       12.71      5.74 o 
   2   6   7       17.62       23.68      4.56 o 
   3   6   7       52.91       59.55      6.48 o 
   4   6   7      230.72      226.44     15.84 o 
   5   6   7        4.22        1.14      5.15 o 
   6   6   7       88.15       77.51      8.99 o 
   7   6   7        4.69        7.60      5.09 o 
   8   6   7        0.43        4.36      4.62 o 
   9   6   7        0.50        6.21      5.75 o 
  10   6   7        0.02       -1.24      6.58 o 
  11   6   7        1.56       -6.33      6.33 o 
  12   6   7       35.63       50.55     12.21 o 
 -14   7   7        0.24       -5.46     10.41 o 
 -13   7   7        3.69        4.16     10.76 o 
 -12   7   7       23.38       42.44     12.41 o 
 -11   7   7       55.46       55.72     11.65 o 
 -10   7   7       89.08      101.28     12.50 o 
  -9   7   7      139.00      134.63     11.09 o 
  -8   7   7        0.77       -1.14      5.06 o 
  -7   7   7       61.00       54.99      7.36 o 
  -6   7   7        0.36        3.93      4.67 o 
  -5   7   7      199.02      190.41     14.43 o 
  -4   7   7      272.16      302.76     14.31 o 
  -3   7   7       53.44       62.81      7.51 o 
  -2   7   7        9.33       12.03      4.31 o 
  -1   7   7       37.44       33.26      5.10 o 
   0   7   7       96.66       96.87      8.28 o 
   1   7   7       39.77       29.87      4.99 o 
   2   7   7      108.08      118.67      9.79 o 
   3   7   7      308.88      306.02     16.27 o 
   4   7   7      107.60      121.01      9.92 o 
   5   7   7        4.33        2.98      4.62 o 
   6   7   7       14.22       17.82      5.86 o 
   7   7   7       25.81       23.75      6.14 o 
   8   7   7       28.10       20.71      7.42 o 
   9   7   7       94.84      101.00     15.09 o 
  10   7   7       47.17       50.25     14.02 o 
  11   7   7       18.62       15.30      8.47 o 
 -12   8   7        1.96       10.43     11.48 o 
 -11   8   7        1.77       -9.10      9.10 o 
 -10   8   7        1.01       -3.99      5.80 o 
  -9   8   7        0.03       -0.19      5.66 o 
  -8   8   7        2.11        2.40      5.64 o 
  -7   8   7       68.72       66.79      8.36 o 
  -6   8   7       14.24       16.24      6.37 o 
  -5   8   7        3.80        2.00      4.68 o 
  -4   8   7        0.54       -4.20      4.20 o 
  -3   8   7        0.09        9.11      4.62 o 
  -2   8   7        1.36       -0.94      4.41 o 
  -1   8   7       64.45       63.59      6.96 o 
   0   8   7       31.02       28.24      5.47 o 
   1   8   7        0.02       -2.44      4.28 o 
   2   8   7        4.16        2.27      5.21 o 
   3   8   7        0.08        0.50      4.98 o 
   4   8   7       32.70       20.49      6.09 o 
   5   8   7       56.36       54.41     11.30 o 
   6   8   7        8.30        5.70      5.85 o 
   7   8   7        1.43       -2.17      5.58 o 
   8   8   7        0.83        3.82      5.86 o 
   9   8   7        0.34       -1.56      6.52 o 
  10   8   7        0.00       -1.84     13.53 o 
 -10   9   7       32.89       26.09     11.80 o 
  -9   9   7       37.88       34.12     12.25 o 
  -8   9   7       14.34       22.29      7.40 o 
  -7   9   7        0.82       -7.86      8.13 o 
  -6   9   7        8.23       20.57      6.71 o 
  -5   9   7       37.92       40.60     11.71 o 
  -4   9   7       86.23       78.61     13.17 o 
  -3   9   7      128.73      133.85     10.37 o 
  -2   9   7       67.31       60.63      7.31 o 
  -1   9   7       29.49       25.54      7.53 o 
   0   9   7       23.69       22.34      5.69 o 
   1   9   7       21.11       25.44      6.46 o 
   2   9   7       28.98       26.28      6.73 o 
   3   9   7       16.25       10.77      6.00 o 
   4   9   7        8.34       -2.66      5.70 o 
   5   9   7        3.99        1.26      5.84 o 
   6   9   7        0.75       -5.13      5.68 o 
   7   9   7        1.20        1.34      6.13 o 
  -7  10   7        2.40        2.14      7.95 o 
  -6  10   7        0.57       -2.77      7.31 o 
  -5  10   7        1.83        3.07      6.67 o 
  -4  10   7        0.55       -2.87      5.22 o 
  -3  10   7        0.21       -4.23      4.92 o 
  -2  10   7        3.81        8.00      6.02 o 
  -1  10   7        0.14       -4.91      4.94 o 
   0  10   7       12.46        5.68      5.96 o 
   1  10   7       15.26       15.05      7.28 o 
   2  10   7        2.72        0.92      5.95 o 
   3  10   7       10.43        4.03      9.34 o 
   4  10   7        6.58        6.82      6.94 o 
 -18   0   8        7.84      -11.68     11.68 o 
 -17   0   8        3.77       -9.22      9.22 o 
 -16   0   8        0.41        4.30     11.68 o 
 -15   0   8       54.59       14.18     20.60 o 
 -14   0   8       54.83       63.06     14.14 o 
 -13   0   8       39.11       30.32      8.47 o 
 -12   0   8       27.44       18.05     11.07 o 
 -11   0   8       43.10       36.89      8.03 o 
 -10   0   8        1.01       -4.78      4.78 o 
  -9   0   8      331.20      334.68     22.16 o 
  -8   0   8     2142.12     2227.46    115.18 o 
  -7   0   8     5055.20     4822.44    243.63 o 
  -6   0   8     5984.84     6322.11    258.73 o 
  -5   0   8     1109.65     1168.80     49.53 o 
  -4   0   8       19.21       22.24      3.41 o 
  -3   0   8     1417.45     1503.25     62.94 o 
  -2   0   8    17122.54    15925.50    646.80 o 
  -1   0   8     6932.09     6438.52    262.89 o 
   0   0   8     2546.09     2322.88     96.31 o 
   1   0   8     6100.76     5984.43    244.31 o 
   2   0   8      291.39      308.14     17.36 o 
   3   0   8      178.09      215.91     15.97 o 
   4   0   8       86.94       86.20      6.46 o 
   5   0   8      126.48      107.82     10.33 o 
   6   0   8      262.72      269.01     18.24 o 
   7   0   8       11.47        8.69      5.23 o 
   8   0   8       87.85       83.29     10.21 o 
   9   0   8       12.87       11.30      6.29 o 
  10   0   8        1.49        3.07      6.09 o 
  11   0   8       39.99       35.08      8.90 o 
  12   0   8       89.79       79.42     11.95 o 
  13   0   8       41.39       55.33     15.98 o 
  14   0   8       16.82       11.68     12.30 o 
  15   0   8        2.01        8.61     12.30 o 
 -18   1   8        0.37       -1.26      8.84 o 
 -17   1   8        0.25       -5.76      7.60 o 
 -16   1   8        0.57       -2.56      5.86 o 
 -15   1   8        2.20       -4.05      5.28 o 
 -14   1   8       21.56        2.98      7.28 o 
 -13   1   8      290.72      324.61     17.57 o 
 -12   1   8       39.45       44.81      6.76 o 
 -11   1   8       27.95       18.04      8.08 o 
 -10   1   8      148.93      172.97     11.89 o 
  -9   1   8        6.26        5.70      3.90 o 
  -8   1   8      158.09      164.48     10.19 o 
  -7   1   8       70.90       59.59      5.61 o 
  -6   1   8        5.91       10.35      1.68 o 
  -5   1   8     1124.29     1226.50     39.41 o 
  -4   1   8       36.36       48.12      5.29 o 
  -3   1   8      166.82      184.77      7.07 o 
  -2   1   8      530.82      548.14     17.31 o 
  -1   1   8     4383.93     4207.98    132.79 o 
   0   1   8      708.34      757.41     23.33 o 
   1   1   8       72.92       71.08      4.01 o 
   2   1   8      187.60      250.92      8.87 o 
   3   1   8      887.50      953.71     31.71 o 
   4   1   8      842.35      762.97     32.34 o 
   5   1   8      210.30      217.86     10.04 o 
   6   1   8      140.00      153.58     12.78 o 
   7   1   8      200.23      189.92     11.15 o 
   8   1   8       21.85       14.72      4.73 o 
   9   1   8      172.45      155.52     10.59 o 
  10   1   8       19.87       16.87      4.95 o 
  11   1   8        8.52        2.23      4.94 o 
  12   1   8        0.01        0.22      5.98 o 
  13   1   8       23.20       21.40      7.55 o 
  14   1   8        5.01        2.14      6.76 o 
  15   1   8       28.33       24.97      8.36 o 
 -17   2   8       22.91        9.42      9.34 o 
 -16   2   8       44.76       33.38      8.47 o 
 -15   2   8      106.30       81.15     10.64 o 
 -14   2   8       92.17       97.31      9.43 o 
 -13   2   8       60.91       42.75     10.02 o 
 -12   2   8      108.14      110.44     16.24 o 
 -11   2   8       21.52       14.91      5.09 o 
 -10   2   8       56.36       58.43      6.71 o 
  -9   2   8        1.19        4.76      3.79 o 
  -8   2   8      147.81      152.84      9.76 o 
  -7   2   8     1657.53     1698.70     55.90 o 
  -6   2   8      387.41      378.05     12.69 o 
  -5   2   8       33.39       39.90      3.01 o 
  -4   2   8       32.57       24.73      4.13 o 
  -3   2   8       16.97       20.07      2.61 o 
  -2   2   8      130.12      134.04      5.93 o 
  -1   2   8     1388.55     1308.95     39.18 o 
   0   2   8     2805.37     2919.66     85.37 o 
   1   2   8     1559.09     1550.79     46.09 o 
   2   2   8      460.36      478.40     15.39 o 
   3   2   8      370.94      351.18     11.95 o 
   4   2   8      159.60      134.01      7.05 o 
   5   2   8     1005.90     1051.20     35.50 o 
   6   2   8      834.88      817.48     32.18 o 
   7   2   8      479.54      495.97     24.96 o 
   8   2   8      891.30      972.75     44.37 o 
   9   2   8       51.13       50.25     14.24 o 
  10   2   8       93.60      102.17     10.40 o 
  11   2   8      226.37      245.13     17.39 o 
  12   2   8      114.09      120.47     12.16 o 
  13   2   8      109.99       96.67     11.68 o 
  14   2   8       23.28       29.79      8.10 o 
 -17   3   8        0.11       -9.84      9.84 o 
 -16   3   8       22.70       23.91      8.10 o 
 -15   3   8        7.64        8.88      7.03 o 
 -14   3   8        1.86        4.40      5.51 o 
 -13   3   8       43.85       33.24      6.67 o 
 -12   3   8       80.10       96.91     14.82 o 
 -11   3   8      198.59      219.95     13.72 o 
 -10   3   8     1099.56     1051.40     41.41 o 
  -9   3   8      707.36      755.52     36.47 o 
  -8   3   8      331.36      365.86     14.84 o 
  -7   3   8       50.83       53.87      5.26 o 
  -6   3   8       87.57       89.82      5.92 o 
  -5   3   8       97.47      114.02      5.80 o 
  -4   3   8      285.02      288.17     10.40 o 
  -3   3   8        9.82       14.27      2.34 o 
  -2   3   8       73.98       81.77      6.09 o 
  -1   3   8      342.67      383.41     14.18 o 
   0   3   8      336.16      300.95     12.02 o 
   1   3   8     2777.60     2669.42     86.06 o 
   2   3   8      910.33      860.95     29.47 o 
   3   3   8      432.05      507.51     18.29 o 
   4   3   8       63.75       79.83      6.44 o 
   5   3   8        0.57       -3.07      3.10 o 
   6   3   8      684.41      700.61     28.35 o 
   7   3   8      266.49      261.61     16.55 o 
   8   3   8       17.38       -1.11      6.11 o 
   9   3   8      143.97      122.03     13.98 o 
  10   3   8       87.69       73.52      9.19 o 
  11   3   8       10.96        7.08      6.25 o 
  12   3   8       12.86       10.52      6.85 o 
  13   3   8       10.36       -0.79      6.69 o 
  14   3   8        0.08       -4.62      6.44 o 
 -17   4   8        3.32       -3.28      9.60 o 
 -16   4   8        1.18       -2.68      7.11 o 
 -15   4   8        7.57        7.56      7.28 o 
 -14   4   8        0.90        0.98      6.75 o 
 -13   4   8       31.41       25.04      6.68 o 
 -12   4   8        3.10       -1.17      4.81 o 
 -11   4   8        0.95        7.40      5.15 o 
 -10   4   8        1.49        4.19      5.02 o 
  -9   4   8      332.78      363.54     18.02 o 
  -8   4   8      755.55      802.25     28.76 o 
  -7   4   8      439.26      439.22     20.74 o 
  -6   4   8      944.40      978.74     33.89 o 
  -5   4   8     1148.59     1127.96     34.76 o 
  -4   4   8     2372.61     2610.17     76.99 o 
  -3   4   8     2752.76     2762.10     89.29 o 
  -2   4   8      990.81     1073.16     36.27 o 
  -1   4   8     1187.32     1205.65     45.65 o 
   0   4   8      989.06      965.28     32.82 o 
   1   4   8      616.34      634.36     22.70 o 
   2   4   8      724.21      739.24     26.17 o 
   3   4   8      312.92      321.13     16.42 o 
   4   4   8      462.70      497.34     21.13 o 
   5   4   8        8.23        6.35      3.82 o 
   6   4   8      111.14      118.22      8.97 o 
   7   4   8        2.46        5.02      4.81 o 
   8   4   8        0.46       -2.04      4.61 o 
   9   4   8       41.87       42.48      8.56 o 
  10   4   8       10.15        6.00      6.12 o 
  11   4   8        0.57       -5.77      5.77 o 
  12   4   8       31.29       50.45      9.32 o 
  13   4   8       11.96        4.22      7.27 o 
 -16   5   8        2.35        9.45      8.40 o 
 -15   5   8        3.76        3.27      7.76 o 
 -14   5   8        0.19       -0.09      7.51 o 
 -13   5   8       16.02       13.38      9.76 o 
 -12   5   8      113.91      102.26     12.65 o 
 -11   5   8       68.37       71.05     10.38 o 
 -10   5   8        0.03        1.20      4.80 o 
  -9   5   8       44.84       52.50      6.95 o 
  -8   5   8        0.83        1.60      4.14 o 
  -7   5   8      109.93      122.72      8.00 o 
  -6   5   8      237.44      256.65     21.82 o 
  -5   5   8      133.56      160.53      9.23 o 
  -4   5   8        2.97        3.49      3.32 o 
  -3   5   8       16.99       14.09      3.82 o 
  -2   5   8      580.21      574.45     21.65 o 
  -1   5   8      540.86      565.11     21.04 o 
   0   5   8       31.79       31.94      4.19 o 
   1   5   8        0.03       -2.98      2.98 o 
   2   5   8        1.55        2.72      3.63 o 
   3   5   8       28.09       18.64      4.61 o 
   4   5   8       81.97       83.44     13.40 o 
   5   5   8      127.78      131.83     13.67 o 
   6   5   8      106.38      119.83      9.58 o 
   7   5   8        1.52        9.43      5.68 o 
   8   5   8       21.30       21.30      6.48 o 
   9   5   8        0.07       -2.66      5.32 o 
  10   5   8        2.23        2.89      8.07 o 
  11   5   8        9.65        3.71     10.15 o 
  12   5   8        1.44        4.05      7.30 o 
  13   5   8        9.68       10.62     10.18 o 
 -15   6   8        3.72        5.33      8.89 o 
 -14   6   8        7.70       14.26      8.39 o 
 -13   6   8       29.01       24.93      8.79 o 
 -12   6   8       58.85       42.61     11.57 o 
 -11   6   8       62.27       59.18      8.20 o 
 -10   6   8      111.72      126.31     14.43 o 
  -9   6   8       18.89       12.82      5.42 o 
  -8   6   8       16.13        2.59      4.49 o 
  -7   6   8        7.93        6.48      4.57 o 
  -6   6   8        0.51       -3.53      4.24 o 
  -5   6   8       80.18       78.73      9.23 o 
  -4   6   8      305.86      332.17     15.11 o 
  -3   6   8      269.27      283.08     14.17 o 
  -2   6   8       35.39       24.80      6.07 o 
  -1   6   8      162.53      153.91      9.32 o 
   0   6   8       10.05        5.26      3.70 o 
   1   6   8      364.62      382.62     19.51 o 
   2   6   8      267.26      275.60     15.00 o 
   3   6   8      319.53      379.57     20.92 o 
   4   6   8       99.13      107.21      9.10 o 
   5   6   8      127.85      145.98     11.00 o 
   6   6   8      204.54      229.03     14.16 o 
   7   6   8       56.27       41.94     11.98 o 
   8   6   8       73.06       72.51      8.55 o 
   9   6   8      164.65      211.90     24.15 o 
  10   6   8       80.58       93.13     13.69 o 
  11   6   8       14.39       11.22      7.39 o 
  12   6   8        2.04        3.80      8.13 o 
 -14   7   8        0.76      -13.53     16.60 o 
 -13   7   8        3.13      -11.37     11.37 o 
 -12   7   8        8.61        6.07     10.33 o 
 -11   7   8        1.24       -3.57      7.30 o 
 -10   7   8       14.45       36.21      8.86 o 
  -9   7   8       89.19      100.97     10.04 o 
  -8   7   8       46.27       44.43      8.03 o 
  -7   7   8        0.38        4.03      5.06 o 
  -6   7   8        5.33        3.77      5.04 o 
  -5   7   8        4.66       12.42      4.61 o 
  -4   7   8       16.67       19.62      4.61 o 
  -3   7   8       24.07       30.35      5.07 o 
  -2   7   8       17.70       11.10      4.41 o 
  -1   7   8       96.98       97.96     11.39 o 
   0   7   8       87.17       98.56      7.81 o 
   1   7   8       45.18       38.07      5.58 o 
   2   7   8       62.19       52.50      6.92 o 
   3   7   8      106.39      106.22      9.30 o 
   4   7   8      155.77      176.83     12.43 o 
   5   7   8       16.40        7.39      5.11 o 
   6   7   8       10.62       10.54      6.12 o 
   7   7   8        4.13        4.82      5.53 o 
   8   7   8        0.00       -5.62      5.62 o 
   9   7   8        0.36       -0.94      6.84 o 
  10   7   8        4.62       -6.26      7.08 o 
 -12   8   8        2.26        3.80     11.03 o 
 -11   8   8       34.02       40.42     12.28 o 
 -10   8   8       61.12       47.40     10.09 o 
  -9   8   8       14.98       18.36      6.75 o 
  -8   8   8        1.90       -1.77      5.74 o 
  -7   8   8        2.82        2.10      5.56 o 
  -6   8   8       19.43       13.41      8.34 o 
  -5   8   8      109.36      118.94     10.74 o 
  -4   8   8      395.70      434.63     19.12 o 
  -3   8   8      489.72      542.91     27.14 o 
  -2   8   8      102.63       98.62      8.51 o 
  -1   8   8       61.03       63.41      7.07 o 
   0   8   8       32.50       30.44      5.70 o 
   1   8   8       32.81       37.48      6.81 o 
   2   8   8       65.90       58.74      7.88 o 
   3   8   8        6.34        2.89      5.24 o 
   4   8   8        6.26        3.14      6.33 o 
   5   8   8       19.52       13.22      5.64 o 
   6   8   8        2.82        4.25      5.58 o 
   7   8   8        0.29        5.33      5.91 o 
   8   8   8        0.13        4.09      6.43 o 
   9   8   8        5.77       -0.01      6.50 o 
 -10   9   8       10.30        4.30      8.99 o 
  -9   9   8       20.98       17.57      7.37 o 
  -8   9   8        4.61        6.74      6.38 o 
  -7   9   8        4.27        5.84      6.43 o 
  -6   9   8        2.28       -5.45      5.45 o 
  -5   9   8        0.31       -3.97      5.96 o 
  -4   9   8        0.00       -4.02      4.42 o 
  -3   9   8        0.21        2.09      4.95 o 
  -2   9   8        0.03        1.52      4.69 o 
  -1   9   8        0.00        2.63      4.82 o 
   0   9   8       11.78        8.37      6.04 o 
   1   9   8       44.78       39.90     10.76 o 
   2   9   8        6.29        0.68      5.49 o 
   3   9   8        6.61        8.16      6.06 o 
   4   9   8        0.89        0.68      6.00 o 
   5   9   8        1.37        0.88      5.79 o 
   6   9   8        0.57       -0.70      6.31 o 
   7   9   8        5.60        4.44      6.97 o 
  -6  10   8        0.07        8.08      6.92 o 
  -5  10   8        5.80        1.10      6.47 o 
  -4  10   8        4.63       -0.35      6.17 o 
  -3  10   8        0.96        7.90      5.30 o 
  -2  10   8        3.37        0.06      5.21 o 
  -1  10   8        3.04       10.41      5.92 o 
   0  10   8        3.68        3.10      6.07 o 
   1  10   8        1.98       -5.58      6.08 o 
   2  10   8        0.41        1.87      6.30 o 
   3  10   8        4.78       10.63      7.65 o 
 -18   1   9        0.31       -6.10      8.90 o 
 -17   1   9        0.09       -1.65      6.60 o 
 -16   1   9       12.28       11.38      6.00 o 
 -15   1   9      103.27       86.64     10.12 o 
 -14   1   9       91.92      106.48      9.76 o 
 -13   1   9       40.04       35.75      6.61 o 
 -12   1   9      174.37      166.57     11.56 o 
 -11   1   9       82.68       85.54      8.17 o 
 -10   1   9      110.01      106.80      8.75 o 
  -9   1   9      593.25      590.52     32.03 o 
  -8   1   9     1038.66     1094.82     42.17 o 
  -7   1   9     1747.79     1698.00     74.60 o 
  -6   1   9      879.61      906.25     30.87 o 
  -5   1   9      187.44      171.63      7.06 o 
  -4   1   9      259.40      283.44     10.07 o 
  -3   1   9      147.06      168.34      7.01 o 
  -2   1   9     2524.22     2479.13     72.74 o 
  -1   1   9     4886.28     5035.83    159.35 o 
   0   1   9     1771.11     1684.47     49.86 o 
   1   1   9       53.27       39.22      3.12 o 
   2   1   9       11.99       19.15      2.46 o 
   3   1   9      208.30      181.20      8.50 o 
   4   1   9      426.63      456.99     16.85 o 
   5   1   9      451.81      439.41     18.63 o 
   6   1   9      546.86      559.75     23.25 o 
   7   1   9      541.43      537.62     22.80 o 
   8   1   9      758.15      747.32     30.19 o 
   9   1   9      191.93      189.22     14.19 o 
  10   1   9       17.54       27.23      6.73 o 
  11   1   9       33.98       39.92      7.82 o 
  12   1   9       50.16       38.11      8.84 o 
  13   1   9       68.18       75.72     13.21 o 
  14   1   9       11.52        6.62      7.58 o 
 -17   2   9        1.03       11.96      8.11 o 
 -16   2   9        6.81        2.15      6.94 o 
 -15   2   9        0.54        2.64      5.24 o 
 -14   2   9        6.23        2.73      5.47 o 
 -13   2   9        6.21        3.83      5.18 o 
 -12   2   9      123.58      118.22      9.97 o 
 -11   2   9       36.16       28.66      5.67 o 
 -10   2   9        1.24       -3.56      3.56 o 
  -9   2   9      174.69      185.22     11.71 o 
  -8   2   9       45.66       45.46      5.41 o 
  -7   2   9      139.14      142.68      7.68 o 
  -6   2   9      629.67      593.54     24.01 o 
  -5   2   9       67.33       65.49      4.05 o 
  -4   2   9      790.06      840.30     26.04 o 
  -3   2   9        0.03       -0.50      1.73 o 
  -2   2   9       24.95       32.55      3.06 o 
  -1   2   9      462.91      441.28     14.53 o 
   0   2   9       42.60       54.73      3.74 o 
   1   2   9      645.81      656.30     20.55 o 
   2   2   9       10.89        8.91      2.14 o 
   3   2   9       55.04       46.74      4.85 o 
   4   2   9      606.16      658.65     26.43 o 
   5   2   9      290.05      258.72     13.22 o 
   6   2   9        6.12        9.71      5.20 o 
   7   2   9       11.84       10.81      5.30 o 
   8   2   9       20.87       26.09      6.37 o 
   9   2   9       11.57        2.77      5.06 o 
  10   2   9        0.20       -5.61      5.61 o 
  11   2   9       13.03       15.40      6.67 o 
  12   2   9        1.82        7.54      7.14 o 
  13   2   9        0.56        2.09      7.18 o 
  14   2   9        0.94        1.43      6.89 o 
 -17   3   9        5.54        8.10      7.91 o 
 -16   3   9        2.34        2.84      7.19 o 
 -15   3   9       12.32       10.26      8.45 o 
 -14   3   9      104.61      107.74     11.86 o 
 -13   3   9      182.75      223.55     17.39 o 
 -12   3   9       38.87       45.24     10.21 o 
 -11   3   9      130.93      132.55     11.71 o 
 -10   3   9      213.15      195.97     12.49 o 
  -9   3   9       86.69      111.49      8.97 o 
  -8   3   9      313.55      325.06     15.98 o 
  -7   3   9      144.52      163.64      8.75 o 
  -6   3   9      307.88      327.70     13.38 o 
  -5   3   9      377.03      384.67     13.36 o 
  -4   3   9       76.79       65.07      4.33 o 
  -3   3   9      134.99      139.38      7.23 o 
  -2   3   9      510.47      534.34     17.43 o 
  -1   3   9      235.17      256.70     10.91 o 
   0   3   9      226.72      214.71      9.71 o 
   1   3   9      444.76      409.87     15.43 o 
   2   3   9      385.40      370.18     21.08 o 
   3   3   9      152.65      167.24      9.89 o 
   4   3   9      130.70      124.28      8.51 o 
   5   3   9      502.61      519.75     22.12 o 
   6   3   9      674.52      671.91     27.66 o 
   7   3   9      895.89      870.65     40.34 o 
   8   3   9      115.98      116.67     10.99 o 
   9   3   9       27.69       40.24      7.57 o 
  10   3   9      149.72      185.74     17.26 o 
  11   3   9       67.29       54.44      9.22 o 
  12   3   9       24.62       20.89      8.01 o 
  13   3   9       10.73        3.74      7.08 o 
 -16   4   9        2.40        0.79      7.70 o 
 -15   4   9       20.53       23.26      8.48 o 
 -14   4   9       19.63        4.91      5.78 o 
 -13   4   9       25.35       30.08      7.05 o 
 -12   4   9       55.92       54.31      7.49 o 
 -11   4   9        3.44       -0.27      5.15 o 
 -10   4   9       91.41       87.34      8.70 o 
  -9   4   9      179.87      172.03     11.80 o 
  -8   4   9        5.01        1.50      3.35 o 
  -7   4   9      184.30      177.64     11.07 o 
  -6   4   9      257.93      279.95     12.50 o 
  -5   4   9       54.81       62.56      4.82 o 
  -4   4   9        5.53        6.33      3.05 o 
  -3   4   9      122.43      132.49     10.24 o 
  -2   4   9      126.59      131.42      7.77 o 
  -1   4   9       42.92       28.59      4.80 o 
   0   4   9      318.72      325.92     13.35 o 
   1   4   9       67.35       76.37      6.10 o 
   2   4   9      295.27      275.81     11.90 o 
   3   4   9       20.45       16.60      4.22 o 
   4   4   9      176.78      165.00     10.51 o 
   5   4   9      149.55      157.97     10.59 o 
   6   4   9      104.92       96.64      9.53 o 
   7   4   9       76.48       87.05     10.52 o 
   8   4   9       24.78       21.94      6.67 o 
   9   4   9        0.69       -0.19      5.41 o 
  10   4   9        1.24       -3.27      5.37 o 
  11   4   9        1.52       -6.12      6.12 o 
  12   4   9        3.23       -6.69      6.69 o 
  13   4   9        0.36        1.73      7.98 o 
 -16   5   9        2.01       -2.28      8.28 o 
 -15   5   9        2.13        3.87      8.02 o 
 -14   5   9       12.83       10.72      7.57 o 
 -13   5   9       54.99       60.71     16.59 o 
 -12   5   9      114.62      135.39     11.75 o 
 -11   5   9       47.31       55.16      7.69 o 
 -10   5   9       96.25      107.21     11.36 o 
  -9   5   9      242.35      258.66     15.16 o 
  -8   5   9       24.65       33.41      5.78 o 
  -7   5   9       26.84       30.98      6.30 o 
  -6   5   9      147.52      131.63      9.75 o 
  -5   5   9      553.35      576.22     25.53 o 
  -4   5   9     1119.16     1142.95     39.52 o 
  -3   5   9      671.76      712.29     47.13 o 
  -2   5   9       17.39       24.21      6.49 o 
  -1   5   9        8.98        4.41      3.41 o 
   0   5   9       23.99       21.00      4.20 o 
   1   5   9       95.09       90.65      7.75 o 
   2   5   9      501.36      521.47     22.43 o 
   3   5   9      350.83      356.38     19.17 o 
   4   5   9       35.48       39.59      5.95 o 
   5   5   9      123.87      119.04      9.49 o 
   6   5   9      393.59      396.39     19.06 o 
   7   5   9       16.84        8.14      5.83 o 
   8   5   9       10.05        8.29      6.01 o 
   9   5   9       52.14       74.19     10.05 o 
  10   5   9       48.76       42.51     11.18 o 
  11   5   9       29.74       25.56      8.57 o 
  12   5   9        0.52        3.47      7.41 o 
 -15   6   9        2.13      -10.33     10.33 o 
 -14   6   9        0.03        7.32     11.08 o 
 -13   6   9        4.32       -5.95      5.95 o 
 -12   6   9       12.06       11.62      8.24 o 
 -11   6   9        1.32        9.64      7.34 o 
 -10   6   9        0.57       -1.59      6.61 o 
  -9   6   9       21.88       27.51      7.35 o 
  -8   6   9       11.60        3.92      4.81 o 
  -7   6   9        0.03        3.40      4.69 o 
  -6   6   9       90.77      100.45      8.97 o 
  -5   6   9       74.93       69.41      7.93 o 
  -4   6   9        3.03       -0.81      3.73 o 
  -3   6   9       26.91       32.00      4.91 o 
  -2   6   9       49.45       53.17      6.74 o 
  -1   6   9       59.36       49.29      6.65 o 
   0   6   9       26.14       25.96      4.85 o 
   1   6   9       21.22       16.50      4.57 o 
   2   6   9        0.03       15.49      5.89 o 
   3   6   9        2.63        5.43      4.97 o 
   4   6   9       61.62       52.40      7.37 o 
   5   6   9      167.42      161.51     11.57 o 
   6   6   9       54.82       73.07      8.29 o 
   7   6   9        4.16        4.82      6.33 o 
   8   6   9        5.88       10.91      6.73 o 
   9   6   9        6.57        5.32      8.75 o 
  10   6   9        1.59        3.79      7.18 o 
  11   6   9        0.30       -2.24      8.10 o 
 -13   7   9        7.96       14.79     11.96 o 
 -12   7   9       25.79       21.47      9.12 o 
 -11   7   9       61.61       70.27     17.00 o 
 -10   7   9       49.64       46.32      9.55 o 
  -9   7   9        3.45       12.14      7.41 o 
  -8   7   9        0.20       -5.27      5.27 o 
  -7   7   9        0.22       -3.12      4.64 o 
  -6   7   9       12.27       14.99      5.69 o 
  -5   7   9       81.16       93.24      9.58 o 
  -4   7   9      224.42      229.65     12.71 o 
  -3   7   9       51.68       64.77      7.34 o 
  -2   7   9        9.57        4.67      4.15 o 
  -1   7   9        9.23        5.68      4.23 o 
   0   7   9       17.07        9.50      4.52 o 
   1   7   9      107.60      104.28      9.96 o 
   2   7   9      110.19      132.31     15.56 o 
   3   7   9      123.19      138.18     10.88 o 
   4   7   9      206.78      222.02     19.46 o 
   5   7   9       59.73       63.73      8.00 o 
   6   7   9        6.48        3.57      5.42 o 
   7   7   9       38.94       56.44      8.28 o 
   8   7   9       31.03       28.06      8.41 o 
   9   7   9       51.55       45.33      9.82 o 
  10   7   9       28.33       29.19      9.43 o 
 -11   8   9        0.02       -5.29      7.61 o 
 -10   8   9        9.36       14.47      8.72 o 
  -9   8   9        0.40       10.90      7.55 o 
  -8   8   9        0.22        3.51      5.66 o 
  -7   8   9        1.89       -2.07      5.48 o 
  -6   8   9        2.37        9.99      6.08 o 
  -5   8   9        0.39        5.93      5.92 o 
  -4   8   9        6.62       12.53      5.17 o 
  -3   8   9        9.27        5.10      4.37 o 
  -2   8   9       16.28       17.75      5.34 o 
  -1   8   9        2.51        1.83      5.29 o 
   0   8   9        1.09       -3.86      4.67 o 
   1   8   9        0.19        1.24      4.87 o 
   2   8   9        0.58        1.11      5.07 o 
   3   8   9        0.00       -2.13      6.22 o 
   4   8   9        0.92       -2.01      5.02 o 
   5   8   9        2.44       -0.88      5.08 o 
   6   8   9        0.18       -5.25      5.25 o 
   7   8   9        9.50       12.60      6.90 o 
   8   8   9        0.69        5.77      6.63 o 
  -9   9   9       17.63        4.07      8.91 o 
  -8   9   9       20.75       21.86      7.41 o 
  -7   9   9       13.60       12.02      6.88 o 
  -6   9   9       20.57       25.33      7.34 o 
  -5   9   9       31.45       22.57      6.94 o 
  -4   9   9       23.11       24.77      6.75 o 
  -3   9   9       37.42       41.59      6.69 o 
  -2   9   9       40.46       37.64      6.49 o 
  -1   9   9       13.40       11.39      5.67 o 
   0   9   9        1.24        3.87      6.03 o 
   1   9   9        5.76        3.88      5.86 o 
   2   9   9       48.60       33.05      7.35 o 
   3   9   9       77.13      101.66     10.67 o 
   4   9   9       18.67        9.37      6.83 o 
   5   9   9        0.49        0.28      6.82 o 
   6   9   9        0.35       -3.19      6.52 o 
  -5  10   9        0.38        1.90      7.25 o 
  -4  10   9        2.99        6.60      7.37 o 
  -3  10   9        4.82       10.73      6.03 o 
  -2  10   9        1.43       -3.92      5.76 o 
  -1  10   9        0.04       -4.01      6.04 o 
   0  10   9        9.39       10.84      7.92 o 
   1  10   9        9.77        9.57      7.37 o 
 -17   0  10        0.14       -1.32     13.83 o 
 -16   0  10        8.12        2.13      8.03 o 
 -15   0  10       91.39      100.61     22.75 o 
 -14   0  10      171.50      180.46     18.26 o 
 -13   0  10      111.77       90.40     18.75 o 
 -12   0  10       78.12       71.20     17.52 o 
 -11   0  10        0.96       -5.22      5.22 o 
 -10   0  10       61.52       58.96      9.89 o 
  -9   0  10      667.08      762.32     43.68 o 
  -8   0  10     2542.37     2471.55    175.53 o 
  -7   0  10     2808.77     2611.86    134.75 o 
  -6   0  10      568.77      535.18     35.66 o 
  -5   0  10      436.66      433.70     20.54 o 
  -4   0  10      986.85     1049.56     45.54 o 
  -3   0  10      447.95      424.29     20.34 o 
  -2   0  10     2038.72     1893.77     79.39 o 
  -1   0  10     2711.98     2751.73    113.94 o 
   0   0  10      554.24      539.95     24.95 o 
   1   0  10      645.28      676.02     30.14 o 
   2   0  10      124.90      134.45      9.05 o 
   3   0  10       43.10       40.82      5.18 o 
   4   0  10      304.59      339.16     21.68 o 
   5   0  10      282.79      280.20     30.13 o 
   6   0  10       99.14      107.39     11.64 o 
   7   0  10      358.51      415.60     29.51 o 
   8   0  10        1.58       -1.97      5.42 o 
   9   0  10      133.72      111.16     13.02 o 
  10   0  10        2.32       -6.76      7.38 o 
  11   0  10       21.45       15.98     10.45 o 
  12   0  10       41.77       50.41     14.76 o 
  13   0  10       39.02       42.42     14.76 o 
  14   0  10       22.06       14.76     12.30 o 
 -17   1  10        0.09       -1.41      6.97 o 
 -16   1  10        1.30       -1.47      5.73 o 
 -15   1  10        1.83        0.05      5.43 o 
 -14   1  10        0.99        6.29      5.30 o 
 -13   1  10       49.04       45.95      7.10 o 
 -12   1  10      205.70      169.56     11.82 o 
 -11   1  10       44.81       53.75      6.74 o 
 -10   1  10       45.77       47.19      7.85 o 
  -9   1  10      227.17      215.20     12.79 o 
  -8   1  10       21.12       27.78      4.92 o 
  -7   1  10       45.10       37.93      5.31 o 
  -6   1  10       95.43      102.00      8.72 o 
  -5   1  10        1.25        0.29      1.85 o 
  -4   1  10       86.82       93.31      5.19 o 
  -3   1  10      482.11      498.45     16.34 o 
  -2   1  10     1380.00     1372.74     41.24 o 
  -1   1  10      438.63      491.40     17.41 o 
   0   1  10        2.89        3.09      2.80 o 
   1   1  10      118.08      120.72      6.04 o 
   2   1  10       47.87       49.51      3.72 o 
   3   1  10      261.12      286.63     12.65 o 
   4   1  10      608.25      626.10     22.25 o 
   5   1  10      114.59      118.85      8.22 o 
   6   1  10       42.39       35.65      6.46 o 
   7   1  10        4.94        4.36      4.59 o 
   8   1  10      114.40      104.54     10.26 o 
   9   1  10       70.93       63.05      8.63 o 
  10   1  10        0.24       -4.79      4.79 o 
  11   1  10        0.00       -0.41      5.66 o 
  12   1  10        1.95       -1.82      6.50 o 
  13   1  10       10.20       23.73     11.68 o 
 -17   2  10       11.14       20.79      8.72 o 
 -16   2  10       36.33       16.69      7.25 o 
 -15   2  10      130.54      149.23     12.31 o 
 -14   2  10      209.76      208.28     17.97 o 
 -13   2  10      213.63      206.42     14.02 o 
 -12   2  10      171.56      169.16     12.03 o 
 -11   2  10       77.37       60.40      7.28 o 
 -10   2  10       18.59        8.47      4.64 o 
  -9   2  10       88.24       85.93      7.97 o 
  -8   2  10      149.43      160.87     13.93 o 
  -7   2  10      181.11      213.99     12.22 o 
  -6   2  10      159.85      162.05      8.49 o 
  -5   2  10        2.66        1.83      2.00 o 
  -4   2  10      389.53      389.70     17.41 o 
  -3   2  10        7.11        8.95      2.32 o 
  -2   2  10       41.08       41.10      3.60 o 
  -1   2  10       42.66       35.70      3.40 o 
   0   2  10     1742.15     1718.68     51.15 o 
   1   2  10      821.55      832.69     28.59 o 
   2   2  10       74.47       89.44      5.80 o 
   3   2  10      249.55      224.72     18.55 o 
   4   2  10      752.59      749.25     29.81 o 
   5   2  10     1387.12     1432.14     62.59 o 
   6   2  10     1353.67     1453.55    105.24 o 
   7   2  10      517.29      513.83     26.38 o 
   8   2  10      290.86      275.66     19.18 o 
   9   2  10       55.64       69.97      9.32 o 
  10   2  10        8.58       10.28      6.19 o 
  11   2  10       63.53       70.16     10.89 o 
  12   2  10       64.60       60.10      9.74 o 
  13   2  10       40.37       42.04     13.13 o 
 -17   3  10        4.16       10.36      8.86 o 
 -16   3  10       21.97       19.40      8.59 o 
 -15   3  10       25.02       17.11      6.79 o 
 -14   3  10        8.35        6.21      5.84 o 
 -13   3  10       13.08        2.15      5.69 o 
 -12   3  10        1.75        2.84      5.00 o 
 -11   3  10       42.90       51.31      8.07 o 
 -10   3  10      122.25      124.80     10.11 o 
  -9   3  10      232.61      265.59     14.98 o 
  -8   3  10        1.62        2.61      3.95 o 
  -7   3  10       20.85       17.02      3.61 o 
  -6   3  10       78.04       76.22      5.79 o 
  -5   3  10       85.62       80.80      5.63 o 
  -4   3  10       79.67       84.14      5.16 o 
  -3   3  10        5.65        4.16      3.27 o 
  -2   3  10       33.93       29.79      3.86 o 
  -1   3  10      172.88      183.24      9.09 o 
   0   3  10     1200.39     1292.25     43.11 o 
   1   3  10      831.30      816.05     28.20 o 
   2   3  10       75.04       71.26      6.48 o 
   3   3  10        8.67        2.82      3.43 o 
   4   3  10        1.19       -4.26      4.26 o 
   5   3  10       81.17       93.60      8.25 o 
   6   3  10        0.17       -0.60      7.24 o 
   7   3  10      108.13       94.93     10.95 o 
   8   3  10       19.52       14.55      5.68 o 
   9   3  10        0.26        5.47      8.24 o 
  10   3  10        6.13        6.71      8.10 o 
  11   3  10       56.11       49.81      8.96 o 
  12   3  10       15.44       10.37      7.40 o 
  13   3  10        5.70        4.66      7.57 o 
 -16   4  10        0.10       -8.68      8.68 o 
 -15   4  10       13.45       10.30      7.85 o 
 -14   4  10       18.35       11.39      6.40 o 
 -13   4  10       24.85       34.26      7.33 o 
 -12   4  10       50.04       57.08      8.08 o 
 -11   4  10      178.51      182.70     13.05 o 
 -10   4  10      343.08      300.75     16.76 o 
  -9   4  10      168.69      151.24     11.09 o 
  -8   4  10      249.15      281.87     15.39 o 
  -7   4  10      443.31      500.59     19.35 o 
  -6   4  10      351.83      368.03     17.63 o 
  -5   4  10      583.18      597.96     25.33 o 
  -4   4  10     1184.02     1137.60     39.07 o 
  -3   4  10      889.69      932.56     32.47 o 
  -2   4  10      336.33      321.21     15.30 o 
  -1   4  10      295.06      302.57     14.78 o 
   0   4  10      435.70      440.32     17.18 o 
   1   4  10      201.77      217.85     10.58 o 
   2   4  10       84.03       89.36      7.60 o 
   3   4  10      111.09      144.12      9.83 o 
   4   4  10      128.64      136.93     10.29 o 
   5   4  10      122.27      132.28      9.75 o 
   6   4  10        1.08       -0.26      4.20 o 
   7   4  10        2.94        2.04      5.30 o 
   8   4  10       16.69       10.62      7.06 o 
   9   4  10       53.75       53.07      8.99 o 
  10   4  10       22.51       29.63      7.96 o 
  11   4  10        0.17        0.41      8.74 o 
  12   4  10        0.22        6.68      7.55 o 
 -15   5  10        0.33        0.94      7.78 o 
 -14   5  10        7.27        4.83      6.57 o 
 -13   5  10       26.21       33.52     10.47 o 
 -12   5  10       73.28       81.65     14.82 o 
 -11   5  10      140.38      156.35     12.21 o 
 -10   5  10       36.87       35.96      8.43 o 
  -9   5  10        0.57       -5.89      5.89 o 
  -8   5  10        0.10       -2.80      5.60 o 
  -7   5  10       31.33       40.85      6.22 o 
  -6   5  10      267.21      288.19     15.96 o 
  -5   5  10      125.78      121.10      9.93 o 
  -4   5  10       14.50       17.11      4.81 o 
  -3   5  10       75.55       73.00      6.37 o 
  -2   5  10      193.34      193.95     10.67 o 
  -1   5  10      231.60      251.21     13.18 o 
   0   5  10       98.94      100.90      7.44 o 
   1   5  10       57.26       56.66      6.41 o 
   2   5  10        0.51        0.95      3.87 o 
   3   5  10       72.46       71.53      7.26 o 
   4   5  10      307.74      319.31     16.50 o 
   5   5  10      146.50      128.64     10.21 o 
   6   5  10        0.07        4.33      4.78 o 
   7   5  10       61.59       63.59      9.94 o 
   8   5  10       29.77       16.69      6.99 o 
   9   5  10        3.29        1.38      6.37 o 
  10   5  10        0.52        2.40      7.31 o 
  11   5  10        2.63       -1.30      7.27 o 
 -14   6  10        6.04       -5.36     10.33 o 
 -13   6  10       41.91       45.10     10.30 o 
 -12   6  10       84.60       88.93     11.87 o 
 -11   6  10      115.15      130.84     17.42 o 
 -10   6  10       38.83       22.37      8.05 o 
  -9   6  10        4.74        5.65      6.91 o 
  -8   6  10        0.33        1.77      4.86 o 
  -7   6  10        2.08       -2.99      4.21 o 
  -6   6  10        6.51        7.56      4.94 o 
  -5   6  10       24.74       12.90      7.19 o 
  -4   6  10      116.19      116.77      8.51 o 
  -3   6  10        8.47        5.80      4.18 o 
  -2   6  10       19.87       20.34      4.92 o 
  -1   6  10       17.33       11.32      4.33 o 
   0   6  10        4.61       -2.20      3.78 o 
   1   6  10      116.26      119.86      9.54 o 
   2   6  10      308.05      315.87     21.74 o 
   3   6  10      268.40      288.49     16.04 o 
   4   6  10      229.20      276.16     39.31 o 
   5   6  10       54.26       52.38      8.43 o 
   6   6  10       46.37       50.81      7.51 o 
   7   6  10       80.91       74.28     10.15 o 
   8   6  10       72.98       59.50     16.78 o 
   9   6  10       87.05       84.10     14.23 o 
  10   6  10       44.99       35.09      9.70 o 
 -13   7  10        0.61      -15.06     15.06 o 
 -12   7  10        0.22        0.57     12.62 o 
 -11   7  10        0.04        9.39      8.15 o 
 -10   7  10        1.25       -2.58      7.13 o 
  -9   7  10       12.95       14.29      8.21 o 
  -8   7  10       19.04        9.56      5.85 o 
  -7   7  10        0.10        3.23      5.13 o 
  -6   7  10        5.41       -0.32      5.42 o 
  -5   7  10       13.30       14.38      5.60 o 
  -4   7  10       40.41       36.80      6.90 o 
  -3   7  10        8.16        6.99      4.44 o 
  -2   7  10       20.27       19.98      5.44 o 
  -1   7  10       38.99       27.25      5.65 o 
   0   7  10        2.28        7.61      4.95 o 
   1   7  10        0.84       -0.95      4.47 o 
   2   7  10        2.43        3.46      5.04 o 
   3   7  10        7.94        6.53      5.30 o 
   4   7  10        6.82       12.43      5.52 o 
   5   7  10       21.28       22.19      6.43 o 
   6   7  10        4.99       10.31      5.79 o 
   7   7  10        0.06        1.34      5.96 o 
   8   7  10        0.39        4.99      7.03 o 
   9   7  10        1.12        2.55      8.04 o 
 -11   8  10       15.58        3.78      8.82 o 
 -10   8  10       26.07       25.89     20.42 o 
  -9   8  10       38.05       40.28      9.92 o 
  -8   8  10       22.45       16.02      6.76 o 
  -7   8  10       32.67       25.45      7.24 o 
  -6   8  10       55.22       54.72      8.28 o 
  -5   8  10       84.16       72.60     12.69 o 
  -4   8  10      114.75      122.80     11.18 o 
  -3   8  10      156.23      171.29     11.54 o 
  -2   8  10       57.88       70.46      7.61 o 
  -1   8  10        0.40       -4.55      4.56 o 
   0   8  10        5.62        3.31      5.22 o 
   1   8  10       22.08       25.74      6.54 o 
   2   8  10       93.65       99.45     11.28 o 
   3   8  10       94.64       94.52     11.31 o 
   4   8  10        5.34        9.81      5.81 o 
   5   8  10        4.90        3.70      5.52 o 
   6   8  10        4.15        2.66      6.37 o 
   7   8  10        0.41        1.53      6.75 o 
  -8   9  10       14.04       29.07      8.13 o 
  -7   9  10        0.56        3.40      6.66 o 
  -6   9  10        3.23       -0.11      6.33 o 
  -5   9  10        3.75       -5.04      6.16 o 
  -4   9  10       10.22        6.57      6.19 o 
  -3   9  10        0.06        1.04      4.75 o 
  -2   9  10        4.28        9.06      5.78 o 
  -1   9  10        7.64       -0.28      5.48 o 
   0   9  10       10.52        3.63      5.67 o 
   1   9  10       23.39       27.37      7.18 o 
   2   9  10       53.73       76.88      9.54 o 
   3   9  10        7.35       15.13      7.12 o 
   4   9  10        4.61        2.26      6.56 o 
   5   9  10        0.01        0.12     10.41 o 
 -17   1  11        0.74        1.63      6.31 o 
 -16   1  11        3.80       -0.21      5.73 o 
 -15   1  11       54.51       51.91      7.93 o 
 -14   1  11      115.41      127.80     12.09 o 
 -13   1  11      109.41      125.98     10.83 o 
 -12   1  11       57.06       56.33      7.19 o 
 -11   1  11        8.96        6.40      5.10 o 
 -10   1  11        0.87       -0.80      4.01 o 
  -9   1  11      116.92      124.74      9.71 o 
  -8   1  11      708.58      712.86     31.68 o 
  -7   1  11      998.74     1072.58     61.87 o 
  -6   1  11      858.54      888.56     34.79 o 
  -5   1  11      153.16      149.77      7.07 o 
  -4   1  11        2.02       -2.38      3.25 o 
  -3   1  11     1127.21     1154.43     35.38 o 
  -2   1  11     3416.16     3362.03     98.42 o 
  -1   1  11     1416.33     1365.21     45.20 o 
   0   1  11      785.37      820.40     25.63 o 
   1   1  11      357.38      353.97     12.54 o 
   2   1  11      203.93      210.64      8.54 o 
   3   1  11      109.83      100.96      7.21 o 
   4   1  11       85.96       98.08      9.09 o 
   5   1  11      276.30      288.23     22.87 o 
   6   1  11      337.82      357.55     19.86 o 
   7   1  11      204.84      175.28     13.67 o 
   8   1  11        1.57        8.31      5.44 o 
   9   1  11       10.82       -1.38      5.30 o 
  10   1  11        6.92        8.35      6.32 o 
  11   1  11       21.64       23.32      7.53 o 
  12   1  11       43.15       62.70     12.15 o 
  13   1  11       50.03       55.95     12.82 o 
 -17   2  11        1.36       -1.94      7.98 o 
 -16   2  11        1.11        3.53      9.58 o 
 -15   2  11        9.83        7.15      6.77 o 
 -14   2  11        1.37        3.16      8.61 o 
 -13   2  11       43.82       28.23      6.61 o 
 -12   2  11       33.35       28.33      6.37 o 
 -11   2  11        2.17        0.21      4.64 o 
 -10   2  11       36.69       43.77      6.43 o 
  -9   2  11       29.78       27.74      6.01 o 
  -8   2  11        5.38        8.08      4.27 o 
  -7   2  11       88.48       64.58      6.54 o 
  -6   2  11      137.60      153.09      8.39 o 
  -5   2  11       55.53       57.81      4.94 o 
  -4   2  11       40.05       39.87      3.80 o 
  -3   2  11      406.44      384.63     13.52 o 
  -2   2  11      216.07      215.68      8.78 o 
  -1   2  11        4.74        6.14      2.84 o 
   0   2  11       13.56       18.84      3.40 o 
   1   2  11      216.22      235.31     15.54 o 
   2   2  11      136.83      114.55      9.20 o 
   3   2  11       10.84       15.28      4.11 o 
   4   2  11       69.77       80.17      7.24 o 
   5   2  11      164.06      164.77     19.71 o 
   6   2  11       23.81       22.01      6.25 o 
   7   2  11      100.26       74.67      9.63 o 
   8   2  11        1.92       -3.93      5.06 o 
   9   2  11        2.60       -5.20      5.20 o 
  10   2  11        0.14        7.18      6.26 o 
  11   2  11        2.13        1.12      6.58 o 
  12   2  11        1.98        3.59      6.85 o 
  13   2  11        0.08        1.58      7.85 o 
 -16   3  11       12.52       16.76      7.51 o 
 -15   3  11       10.48       16.53      6.91 o 
 -14   3  11       13.83       24.03      7.12 o 
 -13   3  11       59.53       81.34      9.07 o 
 -12   3  11       66.26       68.20      8.27 o 
 -11   3  11        1.48        0.84      4.99 o 
 -10   3  11       69.17       82.39      8.57 o 
  -9   3  11      161.40      181.09     12.00 o 
  -8   3  11      135.56      163.24     11.11 o 
  -7   3  11      264.56      307.34     15.33 o 
  -6   3  11      194.32      204.62     10.25 o 
  -5   3  11      311.45      310.55     17.75 o 
  -4   3  11      403.14      423.20     16.39 o 
  -3   3  11      159.06      173.94      9.30 o 
  -2   3  11      391.57      418.50     16.26 o 
  -1   3  11     1137.15     1256.05     42.34 o 
   0   3  11      647.84      709.10     25.35 o 
   1   3  11      682.69      664.76     28.76 o 
   2   3  11      307.41      282.69     16.19 o 
   3   3  11       40.40       48.36      5.78 o 
   4   3  11       50.31       51.24      6.22 o 
   5   3  11      212.69      224.90     15.84 o 
   6   3  11      154.75      157.50     12.87 o 
   7   3  11       26.25       30.46      7.03 o 
   8   3  11       44.49       45.13     12.38 o 
   9   3  11       22.68       13.34      6.69 o 
  10   3  11       23.60       28.14      7.60 o 
  11   3  11       34.75       27.64      8.46 o 
  12   3  11       22.47        4.33      7.39 o 
 -16   4  11        8.38       11.42      9.48 o 
 -15   4  11        4.65        2.89      6.74 o 
 -14   4  11        0.14       -2.86      6.03 o 
 -13   4  11       27.29       27.04      7.10 o 
 -12   4  11        8.97        9.33      5.96 o 
 -11   4  11        4.17        8.33      5.66 o 
 -10   4  11       19.17       19.40      5.99 o 
  -9   4  11       46.68       59.42      7.45 o 
  -8   4  11       19.97       13.73     10.48 o 
  -7   4  11        4.84        8.25      5.88 o 
  -6   4  11      265.88      287.73     15.47 o 
  -5   4  11        5.04        5.36      4.22 o 
  -4   4  11       46.12       52.56      6.03 o 
  -3   4  11        2.06       -1.43      3.04 o 
  -2   4  11      269.86      277.07     17.19 o 
  -1   4  11       29.10       31.35      6.39 o 
   0   4  11      580.06      578.22     21.71 o 
   1   4  11      276.88      292.05     14.71 o 
   2   4  11       33.62       19.14      4.67 o 
   3   4  11        0.80        1.83      4.07 o 
   4   4  11       34.36       27.46      5.50 o 
   5   4  11       19.44       23.66      5.42 o 
   6   4  11        2.05        2.99      5.33 o 
   7   4  11        3.27       -0.88      7.31 o 
   8   4  11        8.44        4.90      5.59 o 
   9   4  11        0.27       -4.50      5.97 o 
  10   4  11       10.41       10.43      7.33 o 
  11   4  11       22.56       27.53      9.97 o 
  12   4  11        2.87        5.56     14.76 o 
 -15   5  11        1.55       12.79      9.17 o 
 -14   5  11        8.60        2.77      8.41 o 
 -13   5  11        5.42        6.62      8.06 o 
 -12   5  11        2.82        2.90      6.91 o 
 -11   5  11      108.26      122.89     13.52 o 
 -10   5  11      168.73      162.37     15.01 o 
  -9   5  11      116.02      120.85     14.28 o 
  -8   5  11       73.74       90.91     11.15 o 
  -7   5  11       24.33       22.08      5.81 o 
  -6   5  11      145.52      155.27     12.69 o 
  -5   5  11      498.71      505.40     22.86 o 
  -4   5  11      484.33      534.59     20.89 o 
  -3   5  11      291.12      289.10     15.45 o 
  -2   5  11      106.45      125.14     14.38 o 
  -1   5  11       74.14       69.47      7.39 o 
   0   5  11      389.55      402.52     16.64 o 
   1   5  11      282.68      300.83     15.71 o 
   2   5  11      208.55      209.66     16.51 o 
   3   5  11      152.62      156.90     13.58 o 
   4   5  11       27.04       38.35      6.50 o 
   5   5  11        3.62       -4.18      4.37 o 
   6   5  11        0.37       -5.05      5.05 o 
   7   5  11        3.16       10.71      6.37 o 
   8   5  11        7.74        6.61      6.60 o 
   9   5  11       51.51       59.35     10.15 o 
  10   5  11       29.48       22.16      8.47 o 
  11   5  11        8.70       15.21      8.57 o 
 -14   6  11        1.22        5.90      8.87 o 
 -13   6  11        1.21       -6.06      7.57 o 
 -12   6  11        7.79        1.38      8.08 o 
 -11   6  11       22.35       32.53      8.93 o 
 -10   6  11        8.30        8.71      7.55 o 
  -9   6  11        3.31        2.78      9.06 o 
  -8   6  11        6.33       10.57      7.01 o 
  -7   6  11        4.40       -0.74      5.80 o 
  -6   6  11       12.76       12.61      5.25 o 
  -5   6  11       24.95       25.14      6.27 o 
  -4   6  11        9.89       10.03      5.38 o 
  -3   6  11       53.77       45.46      5.84 o 
  -2   6  11       70.37       62.60     11.26 o 
  -1   6  11        7.10        2.01      4.29 o 
   0   6  11        5.96        0.92      4.24 o 
   1   6  11       37.54       39.66      8.07 o 
   2   6  11        0.06        0.47      5.86 o 
   3   6  11       19.97       39.63      6.54 o 
   4   6  11        0.43        3.20      5.18 o 
   5   6  11        0.01        3.30      5.18 o 
   6   6  11        0.13       -1.56      5.19 o 
   7   6  11        0.30       -5.47      5.47 o 
   8   6  11        3.45       17.48      7.62 o 
   9   6  11        1.23       10.29      7.92 o 
  10   6  11        2.51        7.01      8.32 o 
 -12   7  11        8.27       -0.68      8.23 o 
 -11   7  11       36.18       28.63      9.25 o 
 -10   7  11       46.37       49.01     10.28 o 
  -9   7  11        4.09        3.25      7.58 o 
  -8   7  11       17.40       12.28      7.74 o 
  -7   7  11        0.67       -5.06      5.06 o 
  -6   7  11       92.12       91.23     10.72 o 
  -5   7  11       80.84       86.89     10.38 o 
  -4   7  11       85.23       89.34     11.18 o 
  -3   7  11       48.03       64.89      7.06 o 
  -2   7  11       20.25       13.07      4.60 o 
  -1   7  11       27.73       21.23      5.49 o 
   0   7  11        0.29        1.69      5.83 o 
   1   7  11       52.46       41.62      6.87 o 
   2   7  11      225.67      278.68     25.65 o 
   3   7  11       87.50      112.83     10.47 o 
   4   7  11       13.87        3.59      6.63 o 
   5   7  11       13.27       10.78      6.19 o 
   6   7  11        5.80       -5.06      5.44 o 
   7   7  11        5.33        2.58      7.18 o 
   8   7  11       17.65       21.33      8.68 o 
 -10   8  11        0.05       -5.41      8.10 o 
  -9   8  11        0.68        1.06      8.21 o 
  -8   8  11        2.95        8.01      8.17 o 
  -7   8  11        6.06       15.49      6.98 o 
  -6   8  11        0.05        1.04      6.05 o 
  -5   8  11        1.47        4.08      6.10 o 
  -4   8  11        0.22        0.04      5.95 o 
  -3   8  11        6.02        7.58      6.17 o 
  -2   8  11       23.58       16.72      5.68 o 
  -1   8  11        9.57       -0.73      5.18 o 
   0   8  11        0.10        2.72      5.05 o 
   1   8  11        0.26       -3.18      5.98 o 
   2   8  11       11.91       10.91      7.37 o 
   3   8  11       24.06       19.33      6.50 o 
   4   8  11       19.09       16.64      7.37 o 
   5   8  11        2.90        5.23      6.30 o 
   6   8  11        0.24       12.68      8.13 o 
  -7   9  11       17.36       16.34      7.57 o 
  -6   9  11       17.19        7.71      6.97 o 
  -5   9  11       32.07       27.84      8.20 o 
  -4   9  11       41.93       27.44      7.75 o 
  -3   9  11       46.72       34.91      8.09 o 
  -2   9  11       32.30       40.43      7.58 o 
  -1   9  11        2.67       -5.09      5.43 o 
   0   9  11        0.13       -5.32      5.32 o 
   1   9  11        0.82        0.14      7.18 o 
   2   9  11        8.07        4.74      7.54 o 
   3   9  11       24.86       29.98      9.58 o 
 -17   0  12       12.30       10.01     10.59 o 
 -16   0  12        6.89       -9.22      9.22 o 
 -15   0  12       34.30       14.66     18.75 o 
 -14   0  12       58.36       55.07     11.51 o 
 -13   0  12       93.21      111.47     14.52 o 
 -12   0  12       31.35       18.58      7.68 o 
 -11   0  12        1.66       -3.16      6.04 o 
 -10   0  12        4.77        2.82      6.29 o 
  -9   0  12      627.60      620.05     37.36 o 
  -8   0  12     1666.60     1532.83     82.36 o 
  -7   0  12     1104.25     1142.41     62.58 o 
  -6   0  12      712.15      743.31     42.58 o 
  -5   0  12      266.50      330.55     22.16 o 
  -4   0  12     1305.40     1334.21     57.73 o 
  -3   0  12     4265.73     4631.14    190.95 o 
  -2   0  12      584.37      629.43     29.22 o 
  -1   0  12      519.78      565.41     41.93 o 
   0   0  12      786.56      747.82     33.71 o 
   1   0  12       76.80      109.83      8.82 o 
   2   0  12       23.61       28.81      7.84 o 
   3   0  12       33.14       21.43      6.04 o 
   4   0  12        7.22       19.57     10.14 o 
   5   0  12      164.22      176.85     31.05 o 
   6   0  12      113.33       91.61     17.21 o 
   7   0  12      163.52      146.94     22.13 o 
   8   0  12       24.40       11.68     10.45 o 
   9   0  12       25.78       33.81     12.91 o 
  10   0  12        0.25       -7.38     10.45 o 
  11   0  12       19.55       15.37     11.68 o 
  12   0  12       61.67       78.69     19.67 o 
 -17   1  12        0.01       -0.96      6.72 o 
 -16   1  12        3.89        5.27      6.51 o 
 -15   1  12        0.18       -3.04      5.89 o 
 -14   1  12       30.77       20.71      6.67 o 
 -13   1  12       90.17      101.51      9.71 o 
 -12   1  12       73.54       75.13     11.45 o 
 -11   1  12       63.92       59.57      7.60 o 
 -10   1  12        0.21       -0.20      4.34 o 
  -9   1  12        7.33        9.62      5.00 o 
  -8   1  12       27.43       34.36      5.84 o 
  -7   1  12        3.86       -0.71      3.84 o 
  -6   1  12       51.50       39.13      5.48 o 
  -5   1  12        1.58       -2.73      2.73 o 
  -4   1  12       50.83       56.12      4.49 o 
  -3   1  12        0.05       -2.51      2.51 o 
  -2   1  12      668.90      709.60     22.83 o 
  -1   1  12      550.46      537.83     19.62 o 
   0   1  12        1.71        4.92      2.66 o 
   1   1  12       28.49       28.15      5.21 o 
   2   1  12       66.39       73.75      6.54 o 
   3   1  12       58.83       75.88      7.92 o 
   4   1  12      240.51      229.10     15.40 o 
   5   1  12       30.15       22.25      6.35 o 
   6   1  12       15.58       14.71      5.66 o 
   7   1  12       44.66       47.46      7.69 o 
   8   1  12        6.83        4.09      5.83 o 
   9   1  12        5.85       -1.43      5.68 o 
  10   1  12        4.57       -6.48      6.48 o 
  11   1  12        4.67       -6.96      6.96 o 
  12   1  12        3.28       16.22      9.77 o 
 -16   2  12       10.18       13.54      7.03 o 
 -15   2  12       53.23       76.90      9.49 o 
 -14   2  12       69.81       67.79      8.84 o 
 -13   2  12       94.71      112.68     14.64 o 
 -12   2  12       62.10       61.62      7.72 o 
 -11   2  12        1.31        1.24      5.01 o 
 -10   2  12       21.37       14.70      5.41 o 
  -9   2  12        0.75       -4.02      4.02 o 
  -8   2  12      200.32      222.30     13.26 o 
  -7   2  12      294.46      300.15     15.48 o 
  -6   2  12       43.69       40.52      5.62 o 
  -5   2  12      124.88      119.92      7.48 o 
  -4   2  12       27.88       31.57      3.50 o 
  -3   2  12        3.00        0.19      2.81 o 
  -2   2  12      816.09      823.77     28.86 o 
  -1   2  12      554.27      593.23     21.71 o 
   0   2  12      541.26      615.33     22.48 o 
   1   2  12      344.13      351.27     14.33 o 
   2   2  12       52.09       51.51      6.83 o 
   3   2  12      276.78      312.73     15.03 o 
   4   2  12      346.26      347.05     21.23 o 
   5   2  12      410.20      459.80     24.01 o 
   6   2  12      694.90      628.42     31.12 o 
   7   2  12      448.15      473.93     25.43 o 
   8   2  12       70.58       55.00     15.72 o 
   9   2  12       14.81       15.94      8.27 o 
  10   2  12       25.99        5.26      7.62 o 
  11   2  12       50.57       45.87      9.70 o 
  12   2  12       31.94       29.36     13.22 o 
 -16   3  12       28.34       17.82      8.79 o 
 -15   3  12       34.65       39.25     13.31 o 
 -14   3  12        2.26       -0.21      6.28 o 
 -13   3  12       60.18       60.01      8.22 o 
 -12   3  12       10.24       15.81      5.92 o 
 -11   3  12      134.64      140.80     11.32 o 
 -10   3  12      293.48      307.80     18.99 o 
  -9   3  12      101.15       90.07      8.87 o 
  -8   3  12       50.81       64.15      7.26 o 
  -7   3  12       23.18       18.94      6.33 o 
  -6   3  12       15.73       27.01      5.17 o 
  -5   3  12        0.76        5.83      3.86 o 
  -4   3  12      150.86      152.00      8.58 o 
  -3   3  12       63.63       58.19      5.42 o 
  -2   3  12       30.64       28.36      4.30 o 
  -1   3  12      153.53      166.91      9.20 o 
   0   3  12      160.84      161.37     10.24 o 
   1   3  12      328.26      364.83     16.97 o 
   2   3  12      156.77      157.49     10.32 o 
   3   3  12       13.55       14.98      5.24 o 
   4   3  12        5.42        3.20      4.12 o 
   5   3  12        0.02        2.53      5.14 o 
   6   3  12       22.48       29.76      7.31 o 
   7   3  12        2.88        1.37      5.69 o 
   8   3  12        4.27       11.38      6.48 o 
   9   3  12        0.58       -5.51      6.08 o 
  10   3  12       21.35       24.30      8.34 o 
  11   3  12       31.91       27.35     14.27 o 
 -15   4  12        0.36       -6.20      6.20 o 
 -14   4  12        5.55        2.68      6.28 o 
 -13   4  12        4.43        6.66      6.27 o 
 -12   4  12       13.18        2.96      5.64 o 
 -11   4  12       79.34       72.60     10.48 o 
 -10   4  12      135.44      127.83     16.51 o 
  -9   4  12      140.30      166.59     24.64 o 
  -8   4  12      109.18      119.08     12.12 o 
  -7   4  12      317.28      341.10     21.26 o 
  -6   4  12      954.20      952.81     38.08 o 
  -5   4  12      784.81      841.36     34.26 o 
  -4   4  12      477.21      530.64     23.32 o 
  -3   4  12      305.25      312.31     15.59 o 
  -2   4  12      283.57      297.52     13.46 o 
  -1   4  12      553.15      561.02     29.97 o 
   0   4  12      109.30      106.53      7.52 o 
   1   4  12       18.88       21.67      5.19 o 
   2   4  12      116.88      125.77      9.51 o 
   3   4  12      165.09      161.55     11.10 o 
   4   4  12       60.44       61.27      7.30 o 
   5   4  12        2.89        3.23      5.23 o 
   6   4  12       10.16        6.53      5.43 o 
   7   4  12        2.91        3.38      5.75 o 
   8   4  12       21.92       17.83      7.04 o 
   9   4  12       30.49       21.58      7.78 o 
  10   4  12       16.94       17.16     10.71 o 
  11   4  12        5.95       10.72      7.94 o 
 -14   5  12        0.20       -1.97      8.36 o 
 -13   5  12       56.61       71.69     14.98 o 
 -12   5  12       62.56       69.55     20.02 o 
 -11   5  12       26.23       25.24      8.25 o 
 -10   5  12        3.78        7.99      7.54 o 
  -9   5  12        8.88       15.26      7.35 o 
  -8   5  12        1.47       -1.14      7.95 o 
  -7   5  12        2.61       -4.89      4.89 o 
  -6   5  12        0.42       -2.21      5.50 o 
  -5   5  12       35.97       30.29      6.62 o 
  -4   5  12        1.26        6.41      5.95 o 
  -3   5  12      102.25      110.93      8.05 o 
  -2   5  12      149.69      153.90      9.92 o 
  -1   5  12       48.65       54.67      6.94 o 
   0   5  12       11.71       16.66      5.02 o 
   1   5  12        1.20        1.04      4.49 o 
   2   5  12       11.95        5.95      4.56 o 
   3   5  12       59.13       56.80      7.06 o 
   4   5  12      154.31      131.29     10.37 o 
   5   5  12       35.78       28.54      6.40 o 
   6   5  12        3.11        3.83      6.14 o 
   7   5  12       26.10       25.74      7.55 o 
   8   5  12       15.72       18.09      7.62 o 
   9   5  12        0.44       -4.71      6.94 o 
  10   5  12        0.00        2.88      8.14 o 
 -13   6  12        5.92        9.47     13.56 o 
 -12   6  12       23.03       38.02      9.73 o 
 -11   6  12       45.08       45.69     10.20 o 
 -10   6  12       33.62       26.85     15.55 o 
  -9   6  12        0.20       -0.38      6.60 o 
  -8   6  12        3.58        5.54     10.29 o 
  -7   6  12        1.04       -6.07      6.07 o 
  -6   6  12        8.91        0.42      4.76 o 
  -5   6  12       80.50       88.28     11.09 o 
  -4   6  12       90.75       90.83      9.06 o 
  -3   6  12        7.22        7.18      4.44 o 
  -2   6  12        2.79        2.29      4.03 o 
  -1   6  12       41.67       25.43      5.61 o 
   0   6  12      173.94      170.00     11.81 o 
   1   6  12       97.40      107.93      9.64 o 
   2   6  12      105.15      105.64      9.48 o 
   3   6  12      127.33      146.35     11.36 o 
   4   6  12      133.61      133.33     15.24 o 
   5   6  12       92.35       87.71      9.70 o 
   6   6  12       16.01        8.84      6.73 o 
   7   6  12        8.64        0.11      6.94 o 
   8   6  12       65.69       71.22     10.95 o 
   9   6  12       61.90       87.32     14.06 o 
 -12   7  12        1.52       -6.47      8.66 o 
 -11   7  12        0.15       -1.36      8.64 o 
 -10   7  12        0.85       -0.40      7.98 o 
  -9   7  12        1.19       -7.11      7.11 o 
  -8   7  12       14.18       18.60      8.19 o 
  -7   7  12       30.33       34.37      7.16 o 
  -6   7  12        0.22       -5.42      5.42 o 
  -5   7  12        2.05       -5.57      5.57 o 
  -4   7  12        3.21        4.83      6.02 o 
  -3   7  12        9.97        9.16      6.28 o 
  -2   7  12       20.10       17.84      5.43 o 
  -1   7  12       63.41       55.53      9.18 o 
   0   7  12       45.38       41.99      6.98 o 
   1   7  12       27.94       28.84      6.61 o 
   2   7  12       10.85       13.62      5.67 o 
   3   7  12        3.90        2.71      5.28 o 
   4   7  12        0.13       -3.80      5.43 o 
   5   7  12        1.96       -4.99      4.99 o 
   6   7  12        0.61       -6.15      6.15 o 
   7   7  12        1.13       -6.68      6.68 o 
 -10   8  12       28.85       30.65     13.08 o 
  -9   8  12       40.05       24.11     10.17 o 
  -8   8  12       23.50        2.45      8.14 o 
  -7   8  12        0.28        0.72      6.37 o 
  -6   8  12        4.95       -5.75      5.75 o 
  -5   8  12       92.86       94.20     10.34 o 
  -4   8  12      172.33      189.76     14.40 o 
  -3   8  12       65.65       60.15      8.92 o 
  -2   8  12       16.42       12.64      7.00 o 
  -1   8  12        5.15       -0.78      5.89 o 
   0   8  12       15.44       16.16      6.43 o 
   1   8  12       34.82       22.55      6.98 o 
   2   8  12       11.83       -0.62      5.40 o 
   3   8  12        5.71        2.99      5.58 o 
   4   8  12        4.00        1.39      6.11 o 
   5   8  12        0.12       -6.44      7.72 o 
  -6   9  12        0.81        4.78      7.61 o 
  -5   9  12        0.44       -6.62      6.63 o 
  -4   9  12        0.27       -5.13      6.94 o 
  -3   9  12        0.16        4.06      7.76 o 
  -2   9  12        0.56       -3.33      7.03 o 
  -1   9  12        1.99        2.53      6.56 o 
   0   9  12       13.46        5.99      7.50 o 
   1   9  12        2.44        4.17      6.50 o 
 -16   1  13       51.04       44.41      8.61 o 
 -15   1  13       73.00       81.74     10.22 o 
 -14   1  13       34.03       35.49      7.44 o 
 -13   1  13       30.72       35.39      7.28 o 
 -12   1  13       18.12       17.59      6.06 o 
 -11   1  13       23.56        7.85      5.24 o 
 -10   1  13      112.28       99.32      9.36 o 
  -9   1  13      209.94      213.94     14.11 o 
  -8   1  13      562.36      568.17     24.57 o 
  -7   1  13      888.44      889.56     35.41 o 
  -6   1  13      563.34      580.55     24.51 o 
  -5   1  13       11.57        8.18      5.32 o 
  -4   1  13      175.01      168.08      8.20 o 
  -3   1  13        2.63        3.40      2.96 o 
  -2   1  13      471.88      524.08     17.90 o 
  -1   1  13      570.44      578.03     23.82 o 
   0   1  13      456.39      492.73     18.57 o 
   1   1  13      258.73      288.38     12.59 o 
   2   1  13      100.17      111.48     10.83 o 
   3   1  13      142.28      137.56     11.58 o 
   4   1  13      208.47      226.22     15.59 o 
   5   1  13      251.36      292.69     18.25 o 
   6   1  13      222.49      212.27     17.21 o 
   7   1  13      164.51      167.29     13.87 o 
   8   1  13       39.31       35.76      9.53 o 
   9   1  13        4.74        8.87      7.60 o 
  10   1  13       23.52       24.14      9.77 o 
  11   1  13       42.80       34.19     11.08 o 
 -16   2  13        4.14        2.95      7.16 o 
 -15   2  13        2.88        1.58      6.29 o 
 -14   2  13       15.29        4.71      6.58 o 
 -13   2  13       94.24       99.38     10.11 o 
 -12   2  13       17.54       12.26      5.90 o 
 -11   2  13       11.25        9.68      5.42 o 
 -10   2  13       59.48       64.13     11.00 o 
  -9   2  13        9.06       20.12      5.49 o 
  -8   2  13        1.91        4.17      4.73 o 
  -7   2  13       10.41       10.25      4.65 o 
  -6   2  13        2.14        3.87      4.01 o 
  -5   2  13        1.25        2.41      4.04 o 
  -4   2  13      381.58      357.89     16.67 o 
  -3   2  13       27.91       37.58      4.68 o 
  -2   2  13      659.40      624.45     22.98 o 
  -1   2  13      205.85      213.16     10.80 o 
   0   2  13       51.17       57.39      5.62 o 
   1   2  13      138.62      145.86      9.90 o 
   2   2  13       12.02        3.17      4.13 o 
   3   2  13      235.97      220.77     17.09 o 
   4   2  13      163.31      157.46     12.74 o 
   5   2  13        0.88        0.03      5.55 o 
   6   2  13       59.19       67.13      9.09 o 
   7   2  13       50.09       64.97      9.45 o 
   8   2  13        0.24        0.04      5.70 o 
   9   2  13        9.19        6.79      6.62 o 
  10   2  13        8.32        0.66      7.21 o 
  11   2  13        0.13        0.51      8.90 o 
 -15   3  13       27.78       28.37      9.67 o 
 -14   3  13       53.53       66.38      9.50 o 
 -13   3  13       37.22       48.70      8.07 o 
 -12   3  13       50.85       39.74     10.76 o 
 -11   3  13       42.10       52.41      7.80 o 
 -10   3  13        4.26       -2.35      4.91 o 
  -9   3  13       79.84       76.74     13.30 o 
  -8   3  13      202.54      191.01     24.73 o 
  -7   3  13      266.55      278.37     18.92 o 
  -6   3  13      212.19      219.88     16.21 o 
  -5   3  13        8.31       10.21      4.56 o 
  -4   3  13       26.46       30.00      5.35 o 
  -3   3  13      190.90      195.96     10.28 o 
  -2   3  13       14.37       16.21      4.08 o 
  -1   3  13       69.16       78.08      9.47 o 
   0   3  13      259.95      253.06     13.70 o 
   1   3  13      204.52      234.78     14.49 o 
   2   3  13      243.22      242.95     18.22 o 
   3   3  13      116.08      121.83      9.51 o 
   4   3  13      209.02      219.77     15.84 o 
   5   3  13      245.72      231.64     16.80 o 
   6   3  13      181.62      179.60     16.36 o 
   7   3  13       66.35       76.55     17.90 o 
   8   3  13       26.49       29.88      7.78 o 
   9   3  13       52.65       64.84     10.10 o 
  10   3  13       19.85       20.28      7.75 o 
  11   3  13        5.23        2.50      7.22 o 
 -15   4  13        3.04        3.34      9.49 o 
 -14   4  13        9.57        2.62      8.25 o 
 -13   4  13       36.42       26.61      8.86 o 
 -12   4  13       15.71       13.70      8.42 o 
 -11   4  13       14.42        4.68      9.33 o 
 -10   4  13       61.01       47.90      9.23 o 
  -9   4  13       44.27       44.06      8.93 o 
  -8   4  13        1.37        2.09      5.98 o 
  -7   4  13       32.88       33.89      8.02 o 
  -6   4  13       80.82      104.62     14.52 o 
  -5   4  13      198.91      217.57     13.11 o 
  -4   4  13       20.88       14.52      5.29 o 
  -3   4  13        3.61        2.36      3.30 o 
  -2   4  13       22.32       38.90      5.33 o 
  -1   4  13       50.89       59.06      6.02 o 
   0   4  13        2.48        8.00      4.34 o 
   1   4  13       66.14       61.44      7.03 o 
   2   4  13        1.42        5.91      4.30 o 
   3   4  13        5.09        1.39      4.31 o 
   4   4  13       70.39       74.81      9.38 o 
   5   4  13       14.74       -2.71      5.62 o 
   6   4  13       38.01       36.31      8.10 o 
   7   4  13        9.71        0.94      8.18 o 
   8   4  13        0.28       -7.07      7.07 o 
   9   4  13        2.61       -3.53      7.03 o 
  10   4  13        1.13        4.71      7.65 o 
 -14   5  13       20.48       34.94     10.42 o 
 -13   5  13       50.89       26.58     10.40 o 
 -12   5  13       39.49       46.08     10.51 o 
 -11   5  13       38.80       38.36      9.58 o 
 -10   5  13       88.13       95.24     12.59 o 
  -9   5  13       46.04       40.09      9.19 o 
  -8   5  13       33.35       35.72      8.49 o 
  -7   5  13       48.14       49.47     12.82 o 
  -6   5  13       27.09        9.37      5.29 o 
  -5   5  13      192.79      184.88     12.60 o 
  -4   5  13      394.36      412.38     23.85 o 
  -3   5  13       93.86       97.67      7.82 o 
  -2   5  13       53.25       50.05      8.45 o 
  -1   5  13        1.48       -0.94      3.52 o 
   0   5  13        0.66        6.58      4.63 o 
   1   5  13      187.24      204.30     13.27 o 
   2   5  13      143.18      167.55     11.88 o 
   3   5  13       72.79       78.85      8.41 o 
   4   5  13       61.46       65.16      7.86 o 
   5   5  13       62.93       50.07      8.70 o 
   6   5  13       12.71        3.28      6.37 o 
   7   5  13        9.14       22.91      7.92 o 
   8   5  13       48.05       62.53     10.62 o 
   9   5  13       29.84       23.76      9.38 o 
 -13   6  13        2.50       -4.51      9.04 o 
 -12   6  13        7.93       11.35      9.22 o 
 -11   6  13       11.16       16.94      8.77 o 
 -10   6  13        0.01       -0.61      9.42 o 
  -9   6  13       18.14       14.25      8.27 o 
  -8   6  13       20.58        3.31      7.21 o 
  -7   6  13       51.46       41.71      9.12 o 
  -6   6  13      148.68      155.36     12.11 o 
  -5   6  13        5.96        5.05      6.91 o 
  -4   6  13        2.04        0.70      6.33 o 
  -3   6  13       23.35       20.18      5.97 o 
  -2   6  13       28.97       20.98      5.34 o 
  -1   6  13        6.34        0.74      3.87 o 
   0   6  13       25.91       19.32      5.57 o 
   1   6  13       22.88        8.50      8.70 o 
   2   6  13        0.09        3.15      5.44 o 
   3   6  13        0.53        1.32      4.98 o 
   4   6  13        0.74        1.76      5.35 o 
   5   6  13       13.60       13.20      7.37 o 
   6   6  13        7.28        0.05      6.16 o 
   7   6  13        1.48        3.41      7.58 o 
   8   6  13        2.98       -3.36      8.04 o 
 -11   7  13       36.43       44.67     11.67 o 
 -10   7  13       22.97       18.66      9.11 o 
  -9   7  13        3.64       -3.87      7.28 o 
  -8   7  13        0.60        0.16      7.47 o 
  -7   7  13        9.13       -2.31      7.64 o 
  -6   7  13        4.24        8.74      6.45 o 
  -5   7  13       71.55       75.55      9.34 o 
  -4   7  13       58.00       61.84     12.33 o 
  -3   7  13       30.99       24.59      8.60 o 
  -2   7  13        1.92        6.13      5.77 o 
  -1   7  13       14.47       11.71      5.66 o 
   0   7  13       36.31       35.81      6.91 o 
   1   7  13       13.35       19.45      6.30 o 
   2   7  13       48.99       39.47      9.50 o 
   3   7  13       64.94       75.98      9.30 o 
   4   7  13       29.25       30.15      7.50 o 
   5   7  13       16.89        7.15      6.44 o 
   6   7  13       17.85       22.74      8.75 o 
  -8   8  13        5.42       14.54      9.36 o 
  -7   8  13        3.63       -6.16      8.05 o 
  -6   8  13        1.18       -3.53      6.31 o 
  -5   8  13        5.04        1.44      6.73 o 
  -4   8  13        1.34        0.77      6.64 o 
  -3   8  13        5.92       14.02      7.55 o 
  -2   8  13        9.95        5.84      8.66 o 
  -1   8  13        0.40       -4.96      4.96 o 
   0   8  13        2.31       -4.90      4.90 o 
   1   8  13        9.95        4.13      5.87 o 
   2   8  13        2.92       -3.71      7.28 o 
   3   8  13        3.82        4.27      6.10 o 
   4   8  13        5.05       -5.53     12.91 o 
 -16   0  14       10.73        9.81     10.41 o 
 -15   0  14       39.23       52.69     13.53 o 
 -14   0  14       25.03       18.22     10.45 o 
 -13   0  14       49.66       51.02     11.37 o 
 -12   0  14       61.62       48.42     10.93 o 
 -11   0  14       55.90       45.99     10.64 o 
 -10   0  14      178.75      198.08     38.43 o 
  -9   0  14      529.35      556.33     35.41 o 
  -8   0  14      887.08      910.54     52.35 o 
  -7   0  14      617.93      650.76     39.10 o 
  -6   0  14      310.81      327.15     23.23 o 
  -5   0  14       57.92       73.58     17.83 o 
  -4   0  14       67.85       74.17     10.41 o 
  -3   0  14      326.05      302.78     16.92 o 
  -2   0  14     1407.13     1447.89     67.09 o 
  -1   0  14      692.55      694.76     59.12 o 
   0   0  14      515.33      584.09     28.84 o 
   1   0  14       26.51       25.18      5.51 o 
   2   0  14       24.52       30.74     11.68 o 
   3   0  14       61.21       55.33     14.14 o 
   4   0  14        0.65       -0.61      7.99 o 
   5   0  14        1.52       14.76     11.07 o 
   6   0  14       31.38       27.05     11.68 o 
   7   0  14       23.83       11.68     11.07 o 
   8   0  14        8.62        6.76     11.07 o 
   9   0  14       17.99       27.67     14.14 o 
  10   0  14       14.41       25.82     15.37 o 
 -16   1  14        0.71       -4.02      7.12 o 
 -15   1  14        0.12       -6.48      6.48 o 
 -14   1  14        7.90       12.60      6.89 o 
 -13   1  14       24.75       16.93      6.55 o 
 -12   1  14       16.50       14.72      6.07 o 
 -11   1  14       24.40       20.77      6.02 o 
 -10   1  14       56.23       37.73      7.28 o 
  -9   1  14        1.53       -0.91      4.64 o 
  -8   1  14       13.54       17.09      5.44 o 
  -7   1  14       18.74       22.60      5.47 o 
  -6   1  14       35.20       34.87      5.96 o 
  -5   1  14       59.94       38.56      5.86 o 
  -4   1  14      261.25      275.44     12.98 o 
  -3   1  14      809.00      784.92     28.14 o 
  -2   1  14      158.67      168.86      9.49 o 
  -1   1  14       21.61       15.72      5.13 o 
   0   1  14        1.85        1.74      3.52 o 
   1   1  14        1.36       -0.56      3.98 o 
   2   1  14       70.85       64.87      8.26 o 
   3   1  14       46.50       43.42      7.11 o 
   4   1  14       23.59       36.92      7.10 o 
   5   1  14        4.88       -4.54      4.54 o 
   6   1  14        4.37       -2.15      6.52 o 
   7   1  14        5.98       -6.73      6.73 o 
   8   1  14       27.83       38.34     10.21 o 
   9   1  14        1.55       -7.39      7.39 o 
  10   1  14        2.73        0.35     16.91 o 
 -15   2  14       26.84       28.93      8.25 o 
 -14   2  14       61.15       69.41      9.43 o 
 -13   2  14       69.55       89.40      9.89 o 
 -12   2  14       33.01       21.68      6.69 o 
 -11   2  14        9.47        1.30      5.09 o 
 -10   2  14       10.75        1.99      5.12 o 
  -9   2  14       48.71       50.59      7.02 o 
  -8   2  14       80.77       89.01      8.67 o 
  -7   2  14      113.36       95.73     10.54 o 
  -6   2  14       14.26        9.84      5.89 o 
  -5   2  14      128.77      115.42     10.99 o 
  -4   2  14       10.69        9.40      4.60 o 
  -3   2  14       13.17       13.01      4.38 o 
  -2   2  14      269.06      280.10     12.72 o 
  -1   2  14     1170.61     1267.81     42.89 o 
   0   2  14      523.69      552.67     29.46 o 
   1   2  14      235.26      272.16     25.06 o 
   2   2  14       99.72       94.43     10.91 o 
   3   2  14      128.17      131.45     11.68 o 
   4   2  14      284.40      294.48     22.17 o 
   5   2  14      210.33      188.29     26.56 o 
   6   2  14      199.19      206.69     16.07 o 
   7   2  14      145.23      148.06     13.71 o 
   8   2  14       37.45       34.08      9.79 o 
   9   2  14       15.68        8.99      8.66 o 
  10   2  14       12.21       -5.36     13.22 o 
 -15   3  14        5.52       10.50      7.45 o 
 -14   3  14        1.86        8.35      6.90 o 
 -13   3  14        0.36        5.47      6.26 o 
 -12   3  14        8.29       -4.41      6.60 o 
 -11   3  14        6.00        6.75      7.19 o 
 -10   3  14       23.23       16.95     12.69 o 
  -9   3  14       13.65       22.37      7.79 o 
  -8   3  14        0.99       -5.68      5.68 o 
  -7   3  14       67.81       73.30      9.60 o 
  -6   3  14      274.15      272.12     23.82 o 
  -5   3  14       21.98       24.67      7.08 o 
  -4   3  14       26.53       20.33      5.96 o 
  -3   3  14       82.93       79.42      6.72 o 
  -2   3  14       21.46       22.61      4.50 o 
  -1   3  14      273.37      289.22     14.73 o 
   0   3  14      347.13      360.16     18.69 o 
   1   3  14       65.92       80.13     10.00 o 
   2   3  14       71.87       68.94      7.60 o 
   3   3  14        6.72        4.79      5.51 o 
   4   3  14        5.84       -1.54      5.15 o 
   5   3  14        8.81       19.59      6.99 o 
   6   3  14        7.28        9.65      6.69 o 
   7   3  14        2.68        0.08      6.22 o 
   8   3  14        3.39        2.20      6.60 o 
   9   3  14        1.20       -0.66      7.08 o 
  10   3  14        0.95        4.76      7.85 o 
 -14   4  14       15.32        4.01      8.82 o 
 -13   4  14       27.06       36.63     15.30 o 
 -12   4  14       52.76       28.53      9.29 o 
 -11   4  14      108.81      116.51     13.46 o 
 -10   4  14      154.98      133.65     14.08 o 
  -9   4  14      148.47      165.28     15.01 o 
  -8   4  14       99.29      119.17     12.69 o 
  -7   4  14       18.78       14.29      6.78 o 
  -6   4  14       85.42       97.18     11.35 o 
  -5   4  14      555.15      521.68     23.42 o 
  -4   4  14      431.54      482.90     22.02 o 
  -3   4  14      151.43      149.64     16.75 o 
  -2   4  14       43.98       56.31      9.81 o 
  -1   4  14       61.49       70.30      8.58 o 
   0   4  14      147.40      165.44     11.35 o 
   1   4  14       74.31       66.36      7.40 o 
   2   4  14       51.49       46.84      6.58 o 
   3   4  14        9.25       10.81      5.26 o 
   4   4  14        0.44       -2.83      9.04 o 
   5   4  14        7.38        6.25      6.50 o 
   6   4  14        7.64        5.30      6.50 o 
   7   4  14       14.90       16.66      7.81 o 
   8   4  14       15.75       28.28      8.62 o 
   9   4  14        2.78       -3.29      6.99 o 
 -13   5  14       14.92        9.68      8.82 o 
 -12   5  14       51.29       53.62     11.11 o 
 -11   5  14        9.07       17.71      8.57 o 
 -10   5  14        1.47       -1.30      7.69 o 
  -9   5  14        1.17       -4.72      6.75 o 
  -8   5  14        8.62        2.05      7.45 o 
  -7   5  14      112.31      119.54     20.06 o 
  -6   5  14       34.87       38.89      8.66 o 
  -5   5  14        9.89        5.61      6.37 o 
  -4   5  14       32.88       20.35      5.31 o 
  -3   5  14      141.77      150.20     11.36 o 
  -2   5  14      170.40      176.82     10.72 o 
  -1   5  14      109.43      107.80     10.29 o 
   0   5  14        8.42        8.90      5.09 o 
   1   5  14       49.05       44.40      6.86 o 
   2   5  14        6.48       12.21      5.44 o 
   3   5  14       11.43       10.43      5.43 o 
   4   5  14       31.90       24.52      7.44 o 
   5   5  14        7.34       -1.63      6.50 o 
   6   5  14        3.37        0.34     12.96 o 
   7   5  14        2.13       -6.68      6.68 o 
   8   5  14        6.29        9.43      8.34 o 
 -12   6  14       19.78       25.54     10.49 o 
 -11   6  14       22.05       18.11      9.43 o 
 -10   6  14        9.94        4.33      8.34 o 
  -9   6  14        0.52       -0.67      6.95 o 
  -8   6  14       12.01       27.32      8.66 o 
  -7   6  14        3.67       -4.72      6.81 o 
  -6   6  14       22.29       20.11      9.03 o 
  -5   6  14       87.47       65.82      8.40 o 
  -4   6  14       68.66       74.35      8.86 o 
  -3   6  14        8.24        3.21      5.35 o 
  -2   6  14        6.04        2.60      5.95 o 
  -1   6  14        5.61        4.57      4.97 o 
   0   6  14       28.05       21.53      6.23 o 
   1   6  14      103.59       93.70      9.47 o 
   2   6  14      104.51      106.71     10.04 o 
   3   6  14       77.95       92.30      9.64 o 
   4   6  14       54.13       64.49     10.29 o 
   5   6  14       42.99       38.45     11.80 o 
   6   6  14       39.60       35.59      9.12 o 
   7   6  14       12.75       14.66      8.75 o 
 -10   7  14        0.43       -1.06      9.13 o 
  -9   7  14        0.19       -6.81      7.28 o 
  -8   7  14        9.40        7.87      8.12 o 
  -7   7  14        1.62       -4.77      7.66 o 
  -6   7  14        0.00       -6.95      6.95 o 
  -5   7  14        4.49       -6.74      7.21 o 
  -4   7  14        3.26        1.84      6.14 o 
  -3   7  14       17.69       21.89      9.04 o 
  -2   7  14        6.78        2.64      6.78 o 
  -1   7  14        3.37        2.56      5.42 o 
   0   7  14        0.51       -3.73      5.33 o 
   1   7  14       10.27        9.15      5.94 o 
   2   7  14       29.85       37.18      7.60 o 
   3   7  14        8.69       12.45      6.59 o 
   4   7  14        0.83       10.45      6.98 o 
   5   7  14        0.78        8.63      9.56 o 
  -7   8  14       28.69       32.81     10.58 o 
  -6   8  14       39.48       38.44     10.82 o 
  -5   8  14       52.65       64.70     11.82 o 
  -4   8  14       57.73       67.33     24.59 o 
  -3   8  14       29.30       31.22      8.82 o 
  -2   8  14        5.04        3.02      7.42 o 
  -1   8  14        0.11        2.12      7.06 o 
   0   8  14        0.94        1.71      5.74 o 
   1   8  14        5.48        5.21      6.52 o 
   2   8  14       27.93       22.81      7.42 o 
 -15   1  15       30.68       35.13      8.56 o 
 -14   1  15       57.66       63.06      9.57 o 
 -13   1  15       73.18       81.43      9.66 o 
 -12   1  15       22.75       27.57      7.08 o 
 -11   1  15        5.88        7.97      5.96 o 
 -10   1  15        0.55       -4.73      4.73 o 
  -9   1  15      111.71      122.67     13.04 o 
  -8   1  15      328.16      329.35     17.41 o 
  -7   1  15      316.77      309.69     16.34 o 
  -6   1  15       62.42       67.98      7.44 o 
  -5   1  15       29.89       30.33     11.21 o 
  -4   1  15      519.42      510.44     26.15 o 
  -3   1  15      933.29      949.54     33.48 o 
  -2   1  15      379.69      408.68     16.65 o 
  -1   1  15      196.82      209.24     12.43 o 
   0   1  15      169.62      190.77     11.97 o 
   1   1  15      111.81      111.90     10.74 o 
   2   1  15       11.92        2.58      5.06 o 
   3   1  15        0.62       -6.46      6.46 o 
   4   1  15       23.61       28.59      8.69 o 
   5   1  15      123.07      126.68     22.44 o 
   6   1  15      213.09      229.96     21.74 o 
   7   1  15       66.64       44.20     10.41 o 
   8   1  15        1.45        4.23      7.35 o 
   9   1  15        0.56       -0.92      8.69 o 
 -15   2  15        1.30       -6.93      6.93 o 
 -14   2  15        2.70        0.82      6.93 o 
 -13   2  15       14.72        6.65      6.18 o 
 -12   2  15        7.72        7.24      6.17 o 
 -11   2  15        1.20       -4.88      4.88 o 
 -10   2  15       12.49        2.42      5.45 o 
  -9   2  15       12.12        9.81     10.15 o 
  -8   2  15        3.14       -1.07      5.98 o 
  -7   2  15       30.59       22.63     11.42 o 
  -6   2  15       12.62        4.90      5.70 o 
  -5   2  15       21.98       20.65      6.37 o 
  -4   2  15       74.08       90.64      8.32 o 
  -3   2  15       25.63       30.62      5.91 o 
  -2   2  15        6.85        4.07      4.07 o 
  -1   2  15        1.41        4.71      4.07 o 
   0   2  15       61.41       56.30      8.80 o 
   1   2  15       76.36       75.71      8.87 o 
   2   2  15       11.48        9.83      5.66 o 
   3   2  15       11.80        6.84      6.01 o 
   4   2  15       76.35       78.55     10.03 o 
   5   2  15        6.31       -5.55      5.55 o 
   6   2  15        4.03        4.68      6.51 o 
   7   2  15        0.25        5.28      8.03 o 
   8   2  15        3.64        5.23      8.69 o 
   9   2  15        8.25        7.15      9.53 o 
 -14   3  15       28.36       25.60     13.10 o 
 -13   3  15       20.59        8.71      8.36 o 
 -12   3  15        2.43       -0.43      7.53 o 
 -11   3  15       21.26        8.67     11.90 o 
 -10   3  15       34.08       26.51      9.44 o 
  -9   3  15       19.03       35.17      8.14 o 
  -8   3  15       37.54       57.96     11.41 o 
  -7   3  15       54.99       60.94      9.58 o 
  -6   3  15      212.37      213.98     16.43 o 
  -5   3  15      286.86      292.78     19.40 o 
  -4   3  15       69.70       74.45     11.82 o 
  -3   3  15      103.48      110.05      9.41 o 
  -2   3  15      297.95      291.75     15.36 o 
  -1   3  15      291.36      307.69     16.17 o 
   0   3  15      288.06      297.12     16.04 o 
   1   3  15       51.01       66.14     11.55 o 
   2   3  15        2.07       -0.05      4.80 o 
   3   3  15       20.21       17.65      9.81 o 
   4   3  15       90.24       97.95     23.67 o 
   5   3  15       91.53       89.88     10.88 o 
   6   3  15       21.19       10.77      9.93 o 
   7   3  15       25.04       25.45      7.70 o 
   8   3  15       13.88       10.08      7.57 o 
   9   3  15        9.86       -2.04      7.35 o 
 -13   4  15       11.42        3.23      9.17 o 
 -12   4  15        1.67       -4.11      9.23 o 
 -11   4  15        0.02       -6.91      6.91 o 
 -10   4  15        4.05        4.24      8.24 o 
  -9   4  15       10.04        7.43      8.83 o 
  -8   4  15        0.40       -4.92      6.48 o 
  -7   4  15       13.11        8.91      7.61 o 
  -6   4  15        0.85       -6.15      6.15 o 
  -5   4  15        0.53       -1.02      5.96 o 
  -4   4  15        1.84       -2.55      4.61 o 
  -3   4  15       34.66       23.82      8.52 o 
  -2   4  15        3.07       -2.57      4.24 o 
  -1   4  15       90.81       80.63      8.09 o 
   0   4  15       94.49      101.00     10.29 o 
   1   4  15       44.28       44.89      6.79 o 
   2   4  15        5.81        0.53      4.92 o 
   3   4  15        6.01        2.20      5.98 o 
   4   4  15       10.07       15.30      6.50 o 
   5   4  15       18.13       18.43      7.62 o 
   6   4  15        0.93        1.66      6.73 o 
   7   4  15        7.44        9.56      7.22 o 
   8   4  15       10.57        7.89      7.76 o 
 -12   5  15       24.89       15.46      9.93 o 
 -11   5  15       65.56       81.66     12.53 o 
 -10   5  15       54.61       44.32     10.26 o 
  -9   5  15       14.97       17.20      8.66 o 
  -8   5  15        1.90        8.09      7.67 o 
  -7   5  15       47.89       23.84     10.69 o 
  -6   5  15      187.07      172.87     22.49 o 
  -5   5  15      193.28      211.56     17.03 o 
  -4   5  15      114.94      105.00     11.45 o 
  -3   5  15       18.74       16.40      9.32 o 
  -2   5  15       23.48       31.98      7.50 o 
  -1   5  15      138.30      136.57     11.16 o 
   0   5  15       56.07       64.75      7.90 o 
   1   5  15       27.19       40.74      6.98 o 
   2   5  15       37.92       53.98      7.82 o 
   3   5  15       38.85       38.37      8.12 o 
   4   5  15       19.58        5.03      6.91 o 
   5   5  15        1.19        4.05      6.58 o 
   6   5  15        0.41        3.71      7.33 o 
   7   5  15        0.14       -3.03      7.58 o 
 -11   6  15        8.19       14.88      9.79 o 
 -10   6  15        0.57       -0.83      8.02 o 
  -9   6  15        1.31       -7.14      7.14 o 
  -8   6  15       20.78        9.96      8.48 o 
  -7   6  15       38.42       17.37      8.88 o 
  -6   6  15        0.26       -2.95      7.08 o 
  -5   6  15        7.18       -1.60      5.61 o 
  -4   6  15        2.52       -2.01      5.36 o 
  -3   6  15       11.86        2.51     11.15 o 
  -2   6  15        3.61       -3.46      6.28 o 
  -1   6  15        9.05       13.13      5.62 o 
   0   6  15       28.02       14.44      5.97 o 
   1   6  15        1.65       15.04      6.31 o 
   2   6  15        2.18        1.36      5.89 o 
   3   6  15        3.26        2.84      6.12 o 
   4   6  15        4.43       -0.66      8.11 o 
   5   6  15        0.63       11.55      7.80 o 
  -9   7  15        0.16       -8.57      8.57 o 
  -8   7  15        6.95        3.18      8.31 o 
  -7   7  15       28.21       22.03      9.68 o 
  -6   7  15       14.62       11.09      8.34 o 
  -5   7  15       21.78       21.63      7.77 o 
  -4   7  15       28.50       33.97      8.65 o 
  -3   7  15       25.26       24.88      8.77 o 
  -2   7  15       14.20       22.64      8.34 o 
  -1   7  15        0.19       -3.92      6.75 o 
   0   7  15        9.98       15.47      6.60 o 
   1   7  15       57.02       49.30      8.25 o 
   2   7  15       50.37       37.41      9.94 o 
   3   7  15       30.50       28.96      7.59 o 
  -4   8  15        3.24        1.33      7.24 o 
  -3   8  15        9.40        8.28      8.30 o 
  -2   8  15       10.41       10.61      7.74 o 
 -14   0  16       50.64       33.40     12.08 o 
 -13   0  16       47.37       61.43     13.48 o 
 -12   0  16        3.45       -6.64      7.79 o 
 -11   0  16        4.74       11.64      8.90 o 
 -10   0  16       74.57       59.13     11.95 o 
  -9   0  16      319.47      343.81     26.17 o 
  -8   0  16      431.28      451.41     30.21 o 
  -7   0  16      309.80      333.30     24.73 o 
  -6   0  16      207.52      182.56     17.81 o 
  -5   0  16      269.08      280.35     22.17 o 
  -4   0  16      367.18      341.02     24.12 o 
  -3   0  16       60.54       64.55     14.76 o 
  -2   0  16       69.69       77.64     10.87 o 
  -1   0  16      177.41      198.58     27.05 o 
   0   0  16       86.36      117.43     19.06 o 
   1   0  16       13.46       13.53     10.45 o 
   2   0  16        2.38       -7.99      7.99 o 
   3   0  16        1.55        9.84     10.45 o 
   4   0  16       37.08       43.65     14.76 o 
   5   0  16       78.88       88.53     19.06 o 
   6   0  16       89.63       90.99     20.29 o 
   7   0  16       38.62       30.74     13.53 o 
   8   0  16        0.25       -0.61     12.30 o 
 -14   1  16        8.70        1.83      6.84 o 
 -13   1  16       34.72       29.45      7.33 o 
 -12   1  16       20.73       24.97      7.21 o 
 -11   1  16        0.02        1.77      5.96 o 
 -10   1  16        6.33       -4.01      5.40 o 
  -9   1  16        6.03        7.78      5.71 o 
  -8   1  16        2.46       -2.21      5.18 o 
  -7   1  16        5.93        9.70      6.58 o 
  -6   1  16        0.50        2.03      5.66 o 
  -5   1  16        0.57        0.87      5.47 o 
  -4   1  16        0.06        3.22      5.66 o 
  -3   1  16      167.52      173.04     11.58 o 
  -2   1  16      156.36      173.21     10.22 o 
  -1   1  16       11.14        0.14      3.58 o 
   0   1  16        0.44        4.10      4.67 o 
   1   1  16        0.60        1.27      7.99 o 
   2   1  16        9.12       -6.29      6.29 o 
   3   1  16       37.30       48.80      9.84 o 
   4   1  16       13.37       12.00      7.96 o 
   5   1  16        5.37       -0.88     21.52 o 
   6   1  16       28.52       21.97     11.37 o 
   7   1  16        5.27       -3.07      7.39 o 
   8   1  16        5.29       -1.44      8.56 o 
 -14   2  16       21.18       29.23      8.35 o 
 -13   2  16       23.24        8.04     14.50 o 
 -12   2  16        2.70       -6.46      6.46 o 
 -11   2  16       12.22       19.49      8.04 o 
 -10   2  16        0.71       -6.11      6.11 o 
  -9   2  16       41.60       43.61     10.59 o 
  -8   2  16      112.70       98.87     13.21 o 
  -7   2  16      137.44      148.06     13.48 o 
  -6   2  16       91.82       80.28     12.26 o 
  -5   2  16        3.53       -2.98      5.79 o 
  -4   2  16        0.65       -4.05      5.30 o 
  -3   2  16      112.53      117.96      9.78 o 
  -2   2  16      178.02      183.19     13.71 o 
  -1   2  16      191.71      223.17     18.46 o 
   0   2  16      147.91      163.96     15.21 o 
   1   2  16       84.44       81.15     10.00 o 
   2   2  16      101.44      133.03     12.70 o 
   3   2  16      103.26       94.29     10.86 o 
   4   2  16      150.60      156.43     14.06 o 
   5   2  16      220.24      225.21     21.52 o 
   6   2  16      163.32      156.59     18.24 o 
   7   2  16       25.96       43.86     11.51 o 
   8   2  16        3.07        3.27      8.66 o 
 -13   3  16        4.75        5.46      8.46 o 
 -12   3  16        5.00        4.33     10.58 o 
 -11   3  16       31.17       18.01      9.52 o 
 -10   3  16       27.55       37.68      9.03 o 
  -9   3  16       13.51        5.80      7.57 o 
  -8   3  16        0.09       -0.24      6.26 o 
  -7   3  16        3.72       -4.53      6.87 o 
  -6   3  16       22.66       32.71      8.15 o 
  -5   3  16      104.95      100.31     11.10 o 
  -4   3  16       90.17       75.62      9.80 o 
  -3   3  16       11.73       12.78      5.38 o 
  -2   3  16        0.07       -4.27      4.69 o 
  -1   3  16        3.98        4.22      4.89 o 
   0   3  16       66.40       94.00      9.04 o 
   1   3  16       54.79       58.91      7.53 o 
   2   3  16        0.09       -1.40      5.54 o 
   3   3  16       14.83        3.25      6.25 o 
   4   3  16        7.13        9.84      6.91 o 
   5   3  16        0.18       -6.19      6.19 o 
   6   3  16        0.12       -6.22      6.22 o 
   7   3  16        0.14        1.69      7.33 o 
 -13   4  16        3.59       10.78     10.05 o 
 -12   4  16       24.72       37.17     10.11 o 
 -11   4  16       71.18       51.00     14.05 o 
 -10   4  16       56.17       57.75     10.69 o 
  -9   4  16       37.62       54.25     17.71 o 
  -8   4  16      100.06      107.89     12.75 o 
  -7   4  16      230.13      236.62     18.43 o 
  -6   4  16      194.68      223.95     18.15 o 
  -5   4  16      108.58      137.08     13.36 o 
  -4   4  16       71.49       71.63     10.06 o 
  -3   4  16       63.32       79.30     11.00 o 
  -2   4  16       53.42       63.99     10.44 o 
  -1   4  16        3.64       -2.20      4.80 o 
   0   4  16        7.26        7.50      5.28 o 
   1   4  16       64.49       79.46      8.71 o 
   2   4  16       87.45       75.34     10.18 o 
   3   4  16       27.51       35.02      8.11 o 
   4   4  16        0.23       10.68      7.04 o 
   5   4  16        0.21        2.83      6.60 o 
   6   4  16        2.85       -4.84      6.79 o 
   7   4  16        8.68        5.36      8.15 o 
 -11   5  16        2.48        0.62      8.86 o 
 -10   5  16        1.46        5.28      8.70 o 
  -9   5  16       11.83        2.08      7.65 o 
  -8   5  16       14.78       17.03      8.46 o 
  -7   5  16        0.69       -6.26      6.26 o 
  -6   5  16       25.58       30.54      8.46 o 
  -5   5  16       12.94       19.60      8.12 o 
  -4   5  16        8.39       13.90      6.17 o 
  -3   5  16       44.29       54.06      9.19 o 
  -2   5  16       38.41       33.90      8.04 o 
  -1   5  16        0.63       -3.86      4.72 o 
   0   5  16        0.82        3.24      5.50 o 
   1   5  16        0.39        7.81      5.82 o 
   2   5  16       11.52        7.74      6.11 o 
   3   5  16       32.18       24.05     12.59 o 
   4   5  16        7.98        5.96      7.69 o 
   5   5  16        1.53       -6.60      7.04 o 
 -10   6  16        7.66        9.34      8.94 o 
  -9   6  16        2.69       -7.69      7.69 o 
  -8   6  16        0.88       -3.58      7.11 o 
  -7   6  16        0.14        0.55      8.21 o 
  -6   6  16        9.98        3.75      7.98 o 
  -5   6  16       40.58       43.31      9.89 o 
  -4   6  16       20.66       10.44      8.69 o 
  -3   6  16        4.23       12.61      7.48 o 
  -2   6  16       15.38       17.43      7.91 o 
  -1   6  16       32.98       31.75      8.57 o 
   0   6  16       24.16       15.74      6.40 o 
   1   6  16       46.62       45.37      8.01 o 
   2   6  16       70.38       80.07      9.57 o 
   3   6  16       59.05       66.57     17.57 o 
   4   6  16       33.95       20.87      9.28 o 
  -7   7  16        1.01       -8.46      8.46 o 
  -6   7  16        4.30       -1.87      8.19 o 
  -5   7  16        5.79       13.95      9.51 o 
  -4   7  16       10.12        6.63      7.74 o 
  -3   7  16        9.71       16.98      8.46 o 
  -2   7  16       14.10       16.83      8.35 o 
  -1   7  16        3.17       -7.41      7.41 o 
   0   7  16        0.00       -0.14      6.14 o 
   1   7  16        0.02       -0.21      5.97 o 
 -14   1  17       37.18       29.30     19.06 o 
 -13   1  17       35.58       42.38      8.58 o 
 -12   1  17       18.55       10.73      6.89 o 
 -11   1  17       12.83        1.93      6.24 o 
 -10   1  17       28.69        7.51      7.53 o 
  -9   1  17      123.79      120.15     12.88 o 
  -8   1  17      208.47      201.89     16.53 o 
  -7   1  17      131.53      137.72     17.25 o 
  -6   1  17        6.74        6.79      6.62 o 
  -5   1  17       20.82       11.68      6.58 o 
  -4   1  17        3.99        7.11      6.05 o 
  -3   1  17      117.86      130.17     11.63 o 
  -2   1  17      135.28      162.23     11.34 o 
  -1   1  17      131.12      152.66     15.63 o 
   0   1  17      122.55      110.97     19.06 o 
   1   1  17       86.32       72.82     13.83 o 
   2   1  17       58.67       84.78     23.98 o 
   3   1  17       29.84       27.89      9.53 o 
   4   1  17       28.42       37.23     10.21 o 
   5   1  17       56.72       70.69     16.60 o 
   6   1  17       94.21       95.42     23.36 o 
   7   1  17       37.67       33.52     11.08 o 
 -13   2  17       20.25       16.98      9.49 o 
 -12   2  17        0.19        6.97      8.16 o 
 -11   2  17        7.04        7.82      8.05 o 
 -10   2  17        6.33        6.39      7.65 o 
  -9   2  17        0.30       -2.16      6.46 o 
  -8   2  17        1.13       -1.20      7.53 o 
  -7   2  17        0.56       -0.22      6.84 o 
  -6   2  17        2.76       -3.35      6.22 o 
  -5   2  17       62.62       54.45      9.48 o 
  -4   2  17        6.14       -1.80      6.01 o 
  -3   2  17       96.12       81.21      9.68 o 
  -2   2  17       56.07       33.40      7.69 o 
  -1   2  17        6.56        4.98      5.10 o 
   0   2  17       20.30       17.03      7.72 o 
   1   2  17        3.13        2.41      8.54 o 
   2   2  17       19.14       13.15      7.79 o 
   3   2  17       29.05       15.74     20.60 o 
   4   2  17        0.09       -4.69      7.60 o 
   5   2  17        3.43        7.21      8.90 o 
   6   2  17        5.54       11.01      9.34 o 
   7   2  17        1.23        6.97      8.84 o 
 -13   3  17       31.60       28.28     17.83 o 
 -12   3  17       27.17       22.39      9.22 o 
 -11   3  17        9.33       16.39      8.87 o 
 -10   3  17       14.32       10.59      8.01 o 
  -9   3  17       24.22       21.47      8.86 o 
  -8   3  17       64.55       64.80     11.97 o 
  -7   3  17       58.73       52.66      9.93 o 
  -6   3  17       12.74        6.70      6.97 o 
  -5   3  17       22.09       10.11      8.03 o 
  -4   3  17       26.34       26.55      7.76 o 
  -3   3  17        6.85        3.37      5.68 o 
  -2   3  17       47.77       18.59     13.88 o 
  -1   3  17      127.22      111.02     13.86 o 
   0   3  17       92.42       84.68      8.86 o 
   1   3  17       46.19       38.30      8.10 o 
   2   3  17       38.35       40.10      8.36 o 
   3   3  17       69.58       67.93     10.41 o 
   4   3  17       66.00       54.86      9.71 o 
   5   3  17       48.92       50.43      9.90 o 
   6   3  17       15.66       19.87     22.44 o 
 -12   4  17        1.48       -0.42      9.19 o 
 -11   4  17        2.98        6.31      8.96 o 
 -10   4  17        2.20       -7.25      9.31 o 
  -9   4  17        0.18       -2.81      7.69 o 
  -8   4  17        2.52        4.01      7.62 o 
  -7   4  17       24.36       14.28      7.98 o 
  -6   4  17       32.55       30.46      8.82 o 
  -5   4  17        8.44       -1.43      7.10 o 
  -4   4  17        0.00       -6.48      6.48 o 
  -3   4  17        8.25       -4.60      6.74 o 
  -2   4  17       14.87       13.23      7.21 o 
  -1   4  17        1.21        4.87      6.55 o 
   0   4  17       10.25       -3.50      5.04 o 
   1   4  17        5.14        0.07      6.31 o 
   2   4  17        0.05       -3.37      6.22 o 
   3   4  17        6.57        6.55      7.53 o 
   4   4  17       10.25       26.21      8.89 o 
   5   4  17        0.99       -2.14      7.18 o 
 -10   5  17       23.57       22.30     10.74 o 
  -9   5  17        8.56        7.77     12.81 o 
  -8   5  17        1.17        3.87      8.38 o 
  -7   5  17        5.60        8.55      7.78 o 
  -6   5  17       62.13       48.01      9.89 o 
  -5   5  17       92.83       96.88     13.25 o 
  -4   5  17       28.61       20.60     10.43 o 
  -3   5  17        6.80       15.45      7.42 o 
  -2   5  17        2.83       -1.32      6.50 o 
  -1   5  17       11.82       10.73      7.47 o 
   0   5  17       43.71       47.33      7.78 o 
   1   5  17       30.80       30.88      7.41 o 
   2   5  17       14.85        8.34      7.85 o 
   3   5  17       28.12       41.55      9.35 o 
   4   5  17       32.88       30.54      9.50 o 
  -8   6  17        5.86       13.40      9.05 o 
  -7   6  17       18.65       12.49      9.32 o 
  -6   6  17        4.11        2.09      8.34 o 
  -5   6  17        0.17       -4.57     12.60 o 
  -4   6  17        5.32        8.01      9.89 o 
  -3   6  17        8.52        7.64      7.83 o 
  -2   6  17        8.86       15.30      7.89 o 
  -1   6  17        6.91        2.97      7.37 o 
   0   6  17        1.81        3.69      7.33 o 
   1   6  17        1.76       -1.36      6.36 o 
   2   6  17        1.53        2.46     13.53 o 
 -13   0  18       15.52       14.80     11.37 o 
 -12   0  18       10.25       12.56     17.83 o 
 -11   0  18       21.07        6.99      9.45 o 
 -10   0  18       76.44       80.33     14.33 o 
  -9   0  18       69.74       75.99     17.52 o 
  -8   0  18      138.26      166.61     25.82 o 
  -7   0  18      243.93      294.49     35.04 o 
  -6   0  18      128.97      132.18     22.13 o 
  -5   0  18       15.92       10.45     11.68 o 
  -4   0  18       15.40        3.07     10.45 o 
  -3   0  18       70.96       83.61     17.83 o 
  -2   0  18       68.70       59.64     15.37 o 
  -1   0  18      112.05      113.12     19.67 o 
   0   0  18      108.28       90.99     19.06 o 
   1   0  18       23.78       46.11     15.37 o 
   2   0  18        3.43        7.99     11.68 o 
   3   0  18        0.27       -9.84      9.84 o 
   4   0  18        0.99        1.23     10.45 o 
   5   0  18       37.52       56.56     17.83 o 
   6   0  18       16.79       14.76     14.76 o 
 -12   1  18        5.26       -1.25      8.36 o 
 -11   1  18        1.66        2.69      7.65 o 
 -10   1  18        0.72       -6.86      6.86 o 
  -9   1  18        3.55        1.98      7.55 o 
  -8   1  18        4.70       -4.00      6.86 o 
  -7   1  18        1.24       -1.23      6.39 o 
  -6   1  18        2.26       -1.35      6.62 o 
  -5   1  18       22.59        9.32      6.73 o 
  -4   1  18       46.26       52.01     10.64 o 
  -3   1  18       38.68       47.28     10.41 o 
  -2   1  18       19.51       25.82     12.30 o 
  -1   1  18        3.47        0.57      5.68 o 
   0   1  18        1.97       -1.08      7.38 o 
   1   1  18        2.01        2.02     13.83 o 
   2   1  18        6.45        9.66     16.91 o 
   3   1  18        7.61       17.52      8.69 o 
   4   1  18        2.58        1.56      7.96 o 
   5   1  18        1.40        0.43     10.45 o 
   6   1  18       17.89       15.37     10.87 o 
 -12   2  18        0.47       -6.74      7.95 o 
 -11   2  18        0.15       -3.56      7.79 o 
 -10   2  18        0.25       -4.20      7.14 o 
  -9   2  18       18.66        7.80      7.44 o 
  -8   2  18       53.22       57.52     10.12 o 
  -7   2  18       44.27       39.64      9.11 o 
  -6   2  18       11.26       16.31      7.40 o 
  -5   2  18        2.32       -6.77     12.03 o 
  -4   2  18       14.70       14.64      7.19 o 
  -3   2  18       63.47       65.91     20.90 o 
  -2   2  18      187.02      194.39     15.62 o 
  -1   2  18      186.06      203.85     16.08 o 
   0   2  18       86.90       89.93     21.83 o 
   1   2  18       55.87       41.15     15.37 o 
   2   2  18       42.24       38.74     25.21 o 
   3   2  18       47.10       28.92     10.15 o 
   4   2  18       73.75       95.66     14.76 o 
   5   2  18       48.14       38.26     11.20 o 
 -11   3  18        0.56        7.78      9.11 o 
 -10   3  18        1.04       -2.18      7.79 o 
  -9   3  18        0.97       -5.28      9.36 o 
  -8   3  18        1.83       -2.54     12.63 o 
  -7   3  18        6.13       -5.62      7.22 o 
  -6   3  18       10.24        9.45      7.29 o 
  -5   3  18       19.49       16.90      8.01 o 
  -4   3  18        7.33        3.09      7.18 o 
  -3   3  18        0.19        7.74      9.28 o 
  -2   3  18        0.17       -5.29      5.29 o 
  -1   3  18        6.04        9.94      6.91 o 
   0   3  18       14.90        4.91      6.25 o 
   1   3  18       32.53       16.74      7.21 o 
   2   3  18       14.11       10.99      7.14 o 
   3   3  18        9.33        4.60      6.91 o 
   4   3  18       17.38       30.78     11.08 o 
   5   3  18        0.88        1.86      9.16 o 
 -10   4  18       27.95       27.35     13.84 o 
  -9   4  18       22.03       13.17      9.17 o 
  -8   4  18       14.51       10.67      8.26 o 
  -7   4  18       30.09       17.39     10.04 o 
  -6   4  18       80.88       70.26     14.39 o 
  -5   4  18      101.50       99.91     12.36 o 
  -4   4  18       57.19       53.04     12.58 o 
  -3   4  18       35.20       41.15     11.64 o 
  -2   4  18       26.60       25.76      8.42 o 
  -1   4  18        8.87        1.38      7.11 o 
   0   4  18       10.28        8.07      5.90 o 
   1   4  18       18.31       18.95      7.93 o 
   2   4  18       11.11        3.19      7.21 o 
   3   4  18        4.82        0.17      7.39 o 
  -8   5  18        0.46       -7.52      7.62 o 
  -7   5  18        2.68       -3.64      8.25 o 
  -6   5  18        0.02       -7.92      7.92 o 
  -5   5  18        0.10       20.24     10.49 o 
  -4   5  18        7.73        8.47      9.60 o 
  -3   5  18       34.89       36.34     13.83 o 
  -2   5  18       19.82       19.37      8.62 o 
  -1   5  18        1.43        4.11      7.69 o 
   0   5  18        3.97        1.24      7.68 o 
   1   5  18        2.00       -6.50      6.50 o 
   2   5  18        1.06        1.66      7.93 o 
  -4   6  18       23.89       29.94     11.90 o 
  -3   6  18       27.92       26.29     12.77 o 
  -2   6  18       12.81        5.95      9.89 o 
 -11   1  19        0.16       -1.48      7.59 o 
 -10   1  19       13.22       13.51      9.11 o 
  -9   1  19       93.69      112.13     16.29 o 
  -8   1  19      170.35      183.01     16.41 o 
  -7   1  19       84.32       68.81     12.34 o 
  -6   1  19       16.67       30.90     10.21 o 
  -5   1  19       19.00        1.78      8.23 o 
  -4   1  19       38.40       30.17      9.77 o 
  -3   1  19       51.54       35.04     14.76 o 
  -1   1  19      124.91       -3.07      7.38 o 
   0   1  19       60.18       67.33     21.52 o 
   1   1  19       12.04       12.60      8.69 o 
   2   1  19        4.38        2.17      8.23 o 
   3   1  19        7.98        6.89      9.01 o 
   4   1  19       17.99       30.80     12.60 o 
 -11   2  19        0.00        1.47      9.13 o 
 -10   2  19        2.00       -5.31      8.28 o 
  -9   2  19        9.20       -2.06      8.04 o 
  -8   2  19        0.12        7.62      7.98 o 
  -7   2  19       13.71       11.73      7.96 o 
  -6   2  19       26.12       27.26      8.52 o 
  -5   2  19        3.16        1.04      7.18 o 
  -4   2  19       24.99       20.54      7.91 o 
  -3   2  19       69.53       47.07     11.64 o 
  -2   2  19       13.51       10.45     12.91 o 
  -1   2  19       29.34       25.82     14.14 o 
   0   2  19       50.00       23.60     20.90 o 
   1   2  19        1.79       -9.48     16.60 o 
   2   2  19        4.26        1.31      8.12 o 
   3   2  19        6.03       16.30     10.15 o 
 -10   3  19       22.40       13.11      9.35 o 
  -9   3  19       25.10       26.56      9.80 o 
  -8   3  19       19.81       25.90      8.96 o 
  -7   3  19       48.96       47.98     10.18 o 
  -6   3  19       55.53       55.49     10.06 o 
  -5   3  19       23.30       18.12      8.38 o 
  -4   3  19       21.89       28.90     11.30 o 
  -3   3  19       42.43       29.20     10.87 o 
  -2   3  19       56.24       40.71     12.30 o 
  -1   3  19       68.92       47.21     11.64 o 
   0   3  19       47.92       49.94     14.14 o 
   1   3  19       15.52       -1.03      8.03 o 
   2   3  19        9.66        8.01      8.84 o 
   3   3  19       14.53        8.69     11.37 o 
  -8   4  19        0.20       -1.71      8.70 o 
  -7   4  19        6.34        7.97      8.67 o 
  -6   4  19       21.57       15.94      8.83 o 
  -5   4  19        9.56        3.68      9.89 o 
  -4   4  19        7.11       -0.72     17.21 o 
  -3   4  19       22.50        9.22     10.43 o 
  -2   4  19        0.00       -8.66      8.66 o 
  -1   4  19        6.33        7.60     14.00 o 
   0   4  19        9.23       -0.92      9.56 o 
   1   4  19       10.32        4.15      7.50 o 
  -5   5  19       64.25       74.74     15.49 o 
  -4   5  19       25.06       44.29     14.12 o 
  -3   5  19        5.77       18.22     11.81 o 
  -2   5  19        7.45        1.99     11.08 o 
  -9   0  20       95.54       74.39     19.67 o 
  -8   0  20       55.75       76.85     19.06 o 
  -7   0  20       16.27        7.99     14.14 o 
  -6   0  20        5.88        5.53     12.91 o 
  -5   0  20       30.11       31.35     14.76 o 
  -4   0  20       61.33       59.64     16.60 o 
   0   0  20       10.20       -3.69     12.30 o 
   1   0  20       11.13       -9.84      9.84 o 
   2   0  20        0.24       -4.30     12.30 o 
  -9   1  20        0.67        4.58     10.21 o 
  -8   1  20        4.33      -11.33     11.68 o 
  -7   1  20        0.49        3.38      9.53 o 
  -6   1  20        0.25       -4.75      8.84 o 
  -5   1  20        9.86        1.90      9.10 o 
  -4   1  20       39.61       35.66     15.37 o 
  -3   1  20       18.39       22.75     14.76 o 
   0   1  20        1.11        7.38     12.91 o 
   1   1  20        0.08       -1.23      7.52 o 
   2   1  20        0.44        6.10     10.14 o 
  -9   2  20       18.66       21.31      9.38 o 
  -8   2  20       29.37       36.70     15.12 o 
  -7   2  20        9.15        9.54      8.25 o 
  -6   2  20        0.34       -7.03      7.03 o 
  -5   2  20        2.91       -7.03      8.47 o 
  -4   2  20       43.65       31.35     15.37 o 
  -3   2  20       81.18       83.61     19.67 o 
   0   2  20       36.69       20.90     15.37 o 
   1   2  20       18.65       31.05     10.43 o 
  -7   3  20       10.56        5.76      8.34 o 
  -6   3  20        6.49        3.19      8.47 o 
  -5   3  20        3.21        2.25      9.72 o 
  -4   3  20        0.04       10.76     10.43 o 
  -3   3  20        0.10        1.91      9.77 o 
  -2   3  20        2.04        3.13      9.77 o 
   0   3  20        9.74        9.84     15.37 o 
  -6   1  21       10.29        7.69      9.56 o 
  -5   1  21       22.83       17.83     14.76 o 
  -4   1  21       26.70       43.04     17.21 o 
                                                 
